# Supplementary material for: Three new species of Helicogloea (Phleogenaceae, Atractiellales) from South China
Source: MycoKeys. 2026 May 8;132:25–39. doi: 10.3897/mycokeys.132.188722 (PMC13179507; doi:10.3897/mycokeys.132.188722)
Supplement: XML Treatment for Helicogloea candida [file mycokeys.132.188722-treatment1.xml]

<!DOCTYPE tp:taxon-treatment
  PUBLIC "-//TaxonX//DTD Taxonomic Treatment Publishing DTD v0 20100105//EN" "tax-treatment-NSO.dtd">
<tp:taxon-treatment xmlns:tp="http://www.plazi.org/taxpub"><tp:treatment-meta><kwd-group><label>Taxon classification</label><kwd>
                <named-content content-type="kingdom">Fungi</named-content>
              </kwd><kwd>
                <named-content content-type="order">Atractiellales</named-content>
              </kwd><kwd>
                <named-content content-type="family">Phleogenaceae</named-content>
              </kwd></kwd-group><mixed-citation publication-type="journal"><person-group><name><surname>Zheng</surname><given-names>Zi-Wei</given-names></name><name><surname>Guan</surname><given-names>Qian-Xin</given-names></name><name><surname>Liu</surname><given-names>Shu-Bin</given-names></name><name><surname>Wu</surname><given-names>Fang</given-names></name></person-group><article-title>Three new species of <italic><tp:taxon-name><tp:taxon-name-part taxon-name-part-type="genus" reg="Helicogloea">Helicogloea</tp:taxon-name-part></tp:taxon-name></italic> (<tp:taxon-name><tp:taxon-name-part taxon-name-part-type="family" reg="Phleogenaceae">Phleogenaceae</tp:taxon-name-part></tp:taxon-name>, <tp:taxon-name><tp:taxon-name-part taxon-name-part-type="order" reg="Atractiellales">Atractiellales</tp:taxon-name-part></tp:taxon-name>) from South China</article-title><source>MycoKeys</source><day>08</day><month>05</month><year>2026</year><volume>132</volume><fpage>25</fpage><lpage>39</lpage><pub-id pub-id-type="doi">10.3897/mycokeys.132.188722</pub-id></mixed-citation></tp:treatment-meta><tp:nomenclature><tp:taxon-name><object-id xmlns:xlink="http://www.w3.org/1999/xlink" content-type="arpha" xlink:type="simple">3C56CD0E-1E2C-5208-B4F1-7CB7C1448CA4</object-id>
                    		<tp:taxon-name-part taxon-name-part-type="genus" reg="Helicogloea">Helicogloea</tp:taxon-name-part> <tp:taxon-name-part taxon-name-part-type="species" reg="candida">candida</tp:taxon-name-part>
                    	
                    		<object-id xmlns:xlink="http://www.w3.org/1999/xlink" content-type="mycobank" xlink:type="simple">MB862396</object-id>
                    	</tp:taxon-name><tp:taxon-authority>Z.W. Zheng, Q.X. Guan &amp; F. Wu</tp:taxon-authority><tp:taxon-status xmlns:xlink="http://www.w3.org/1999/xlink" xlink:type="simple">sp. nov.</tp:taxon-status><xref ref-type="fig" rid="F2">Figs 2</xref><xref ref-type="fig" rid="F3">, 3</xref></tp:nomenclature><tp:treatment-sec sec-type="Holotype"><title>Holotype.</title><p>China • Zhejiang Province, Hangzhou, Linan County, West Tianmu Mountain, <named-content xmlns:xlink="http://www.w3.org/1999/xlink" content-type="dwc:verbatimCoordinates" xlink:type="simple">30°19'45"N, 119°26'19"E</named-content>, 510 m a.s.l., 14 September 2025, on rotten angiosperm wood, F. Wu leg., Wu 4197 (BJFC064313, holotype).</p><fig id="F2" position="float" orientation="portrait"><object-id xmlns:xlink="http://www.w3.org/1999/xlink" content-type="doi" xlink:type="simple">10.3897/mycokeys.132.188722.figure2</object-id><object-id xmlns:xlink="http://www.w3.org/1999/xlink" content-type="arpha" xlink:type="simple">5EE94FD0-EEBB-5394-8AE8-08F870843C31</object-id><label>Figure 2.</label><caption><p>Basidiomes of <italic><tp:taxon-name><tp:taxon-name-part taxon-name-part-type="genus" reg="Helicogloea">Helicogloea</tp:taxon-name-part> <tp:taxon-name-part taxon-name-part-type="species" reg="candida">candida</tp:taxon-name-part></tp:taxon-name></italic>. <bold>a</bold>. Wu 4197 (holotype); <bold>b</bold>. Wu 2924. Scale bars: 1 cm (<bold>a, b</bold>).</p></caption><graphic xmlns:xlink="http://www.w3.org/1999/xlink" xlink:href="mycokeys-132-025-g002.jpg" id="oo_1630798.jpg" position="float" orientation="portrait" xlink:type="simple"><uri content-type="original_file" xlink:type="simple">https://binary.pensoft.net/fig/1630798</uri></graphic></fig></tp:treatment-sec><tp:treatment-sec sec-type="Etymology"><title>Etymology.</title><p><italic>Candida</italic> (Lat.): refers to the new species having whitish basidiomes.</p></tp:treatment-sec><tp:treatment-sec sec-type="Description"><title>Description.</title><p>Basidiomes annual, resupinate, gelatinous when fresh, hyaline to whitish, first pustulate to slightly cerebriform, then fusing together and turning semi-translucent and waxy, hymenial surface often tuberculate, up to 4 cm long, 1 cm wide and 0.1 cm thick, almost invisible when dry. Hyphal system monomitic, simple septate, hyaline, thin- to slightly thick-walled, 3–5.5 µm in diam. Probasidia abundant, saccate, 14.9–32.5 × 7.5–11.4 µm. Basidia tubular-clavate, thin-walled, 4-celled, more or less straight to somewhat sinuous, 41.3–70.2 × 5.5–9.2 μm, sterigmata straight to curved, up to 5 µm long. Basidiospores germinating by germ tubes, ellipsoid to oblong ellipsoid, hyaline, thin-walled, (7.6–)8.9–13.6(–14.1) × (4.3–)4.4–8.9(–9.7) μm, L = 11.1 μm, W = 7.14 μm, Q = 1.50–1.68 (n = 120/4).</p><fig id="F3" position="float" orientation="portrait"><object-id xmlns:xlink="http://www.w3.org/1999/xlink" content-type="doi" xlink:type="simple">10.3897/mycokeys.132.188722.figure3</object-id><object-id xmlns:xlink="http://www.w3.org/1999/xlink" content-type="arpha" xlink:type="simple">67C156D0-F878-57C2-8E95-C92A98D6601A</object-id><label>Figure 3.</label><caption><p>Microscopic structures of <italic><tp:taxon-name><tp:taxon-name-part taxon-name-part-type="genus" reg="Helicogloea">Helicogloea</tp:taxon-name-part> <tp:taxon-name-part taxon-name-part-type="species" reg="candida">candida</tp:taxon-name-part></tp:taxon-name></italic> (holotype Wu 4197). <bold>a</bold>. Basidia; <bold>b</bold>. Probasidia; <bold>c</bold>. Basidiospores; <bold>d</bold>. Hyphae.</p></caption><graphic xmlns:xlink="http://www.w3.org/1999/xlink" xlink:href="mycokeys-132-025-g003.jpg" id="oo_1630799.jpg" position="float" orientation="portrait" xlink:type="simple"><uri content-type="original_file" xlink:type="simple">https://binary.pensoft.net/fig/1630799</uri></graphic></fig></tp:treatment-sec><tp:treatment-sec sec-type="Additional specimens examined (paratypes)"><title>Additional specimens examined (paratypes).</title><p>China • Guangxi Auto. Reg., Baise, Leye County, Huangjingdongtiankeng National Forest Park, <named-content xmlns:xlink="http://www.w3.org/1999/xlink" content-type="dwc:verbatimCoordinates" xlink:type="simple">24°48'42"N, 106°22'14"E</named-content>, 1048 m a.s.l.; 8 September 2024, on fallen angiosperm branch, F. Wu leg., Wu 2967 (BJFC047276), Wu 2973 (BJFC047282) • Yunnan Province, Wenshan County, Jiguan Mountain, <named-content xmlns:xlink="http://www.w3.org/1999/xlink" content-type="dwc:verbatimCoordinates" xlink:type="simple">23°19'6"N, 104°26'48"E</named-content>, 1742 m a.s.l.; 11 August 2024, on fallen angiosperm branch, F. Wu leg., Wu 2924 (BJFC047233).</p></tp:treatment-sec></tp:taxon-treatment>
