# Supplementary material for: Three new species of Helicogloea (Phleogenaceae, Atractiellales) from South China
Source: MycoKeys. 2026 May 8;132:25–39. doi: 10.3897/mycokeys.132.188722 (PMC13179507; doi:10.3897/mycokeys.132.188722)
Supplement: XML Treatment for Helicogloea conidiata [file mycokeys.132.188722-treatment2.xml]

<!DOCTYPE tp:taxon-treatment
  PUBLIC "-//TaxonX//DTD Taxonomic Treatment Publishing DTD v0 20100105//EN" "tax-treatment-NSO.dtd">
<tp:taxon-treatment xmlns:tp="http://www.plazi.org/taxpub"><tp:treatment-meta><kwd-group><label>Taxon classification</label><kwd>
                <named-content content-type="kingdom">Fungi</named-content>
              </kwd><kwd>
                <named-content content-type="order">Atractiellales</named-content>
              </kwd><kwd>
                <named-content content-type="family">Phleogenaceae</named-content>
              </kwd></kwd-group><mixed-citation publication-type="journal"><person-group><name><surname>Zheng</surname><given-names>Zi-Wei</given-names></name><name><surname>Guan</surname><given-names>Qian-Xin</given-names></name><name><surname>Liu</surname><given-names>Shu-Bin</given-names></name><name><surname>Wu</surname><given-names>Fang</given-names></name></person-group><article-title>Three new species of <italic><tp:taxon-name><tp:taxon-name-part taxon-name-part-type="genus" reg="Helicogloea">Helicogloea</tp:taxon-name-part></tp:taxon-name></italic> (<tp:taxon-name><tp:taxon-name-part taxon-name-part-type="family" reg="Phleogenaceae">Phleogenaceae</tp:taxon-name-part></tp:taxon-name>, <tp:taxon-name><tp:taxon-name-part taxon-name-part-type="order" reg="Atractiellales">Atractiellales</tp:taxon-name-part></tp:taxon-name>) from South China</article-title><source>MycoKeys</source><day>08</day><month>05</month><year>2026</year><volume>132</volume><fpage>25</fpage><lpage>39</lpage><pub-id pub-id-type="doi">10.3897/mycokeys.132.188722</pub-id></mixed-citation></tp:treatment-meta><tp:nomenclature><tp:taxon-name><object-id xmlns:xlink="http://www.w3.org/1999/xlink" content-type="arpha" xlink:type="simple">749C53C1-6639-5C3A-9C5B-6E6738B248C9</object-id>
                    		<tp:taxon-name-part taxon-name-part-type="genus" reg="Helicogloea">Helicogloea</tp:taxon-name-part> <tp:taxon-name-part taxon-name-part-type="species" reg="conidiata">conidiata</tp:taxon-name-part>
                    	
                    		<object-id xmlns:xlink="http://www.w3.org/1999/xlink" content-type="mycobank" xlink:type="simple">MB862385</object-id>
                    	</tp:taxon-name><tp:taxon-authority>Z.W. Zheng, Q.X. Guan &amp; F. Wu</tp:taxon-authority><tp:taxon-status xmlns:xlink="http://www.w3.org/1999/xlink" xlink:type="simple">sp. nov.</tp:taxon-status><xref ref-type="fig" rid="F4">Figs 4</xref><xref ref-type="fig" rid="F5">, 5</xref></tp:nomenclature><tp:treatment-sec sec-type="Holotype"><title>Holotype.</title><p>China • Yunnan Province, Yuxi, Xinping County, Gasa Town, Jinshan Forest Park, <named-content xmlns:xlink="http://www.w3.org/1999/xlink" content-type="dwc:verbatimCoordinates" xlink:type="simple">23°56'32"N, 101°30'2"E</named-content>, 2444 m a.s.l., 5 August 2024, on fallen angiosperm branch, F. Wu leg., Wu 2813 (BJFC047123, holotype).</p><fig id="F4" position="float" orientation="portrait"><object-id xmlns:xlink="http://www.w3.org/1999/xlink" content-type="doi" xlink:type="simple">10.3897/mycokeys.132.188722.figure4</object-id><object-id xmlns:xlink="http://www.w3.org/1999/xlink" content-type="arpha" xlink:type="simple">C1B31797-B466-5CA9-B8D7-9DA077B18D17</object-id><label>Figure 4.</label><caption><p>Sporodochia of <italic><tp:taxon-name><tp:taxon-name-part taxon-name-part-type="genus" reg="Helicogloea">Helicogloea</tp:taxon-name-part> <tp:taxon-name-part taxon-name-part-type="species" reg="conidiata">conidiata</tp:taxon-name-part></tp:taxon-name></italic>. <bold>a</bold>. Wu 2813 (holotype); <bold>b</bold>. Wu 2814. Scale bars: 1 cm (<bold>a, b</bold>).</p></caption><graphic xmlns:xlink="http://www.w3.org/1999/xlink" xlink:href="mycokeys-132-025-g004.jpg" id="oo_1630800.jpg" position="float" orientation="portrait" xlink:type="simple"><uri content-type="original_file" xlink:type="simple">https://binary.pensoft.net/fig/1630800</uri></graphic></fig></tp:treatment-sec><tp:treatment-sec sec-type="Etymology"><title>Etymology.</title><p><italic>Conidiata</italic> (Lat.): refers to the new species having a sporodochial asexual morph.</p></tp:treatment-sec><tp:treatment-sec sec-type="Description"><title>Description.</title><p>Sporodochia soft-gelatinous, white to cream, pustulate, up to 3 mm diam. and 1 mm high when separate, sometimes coalescing when mature, turning yellowish and waxy when dry. Hyphae thin-walled, moderately branched, 2–5 µm in diam. Conidiophores irregularly branched, umbelliform. Conidiogenous cells cylindrical to slightly fusiform, straight or curved, tapering to the apex, 10–37 × 1.8–2.8 µm. Conidia subglobose to ellipsoid, hyaline, thin-walled, smooth, (3–)3.6–4.5(–4.8) × (2.8–)2.9–3.8(–4) µm, L = 4.07 μm, W = 3.23 μm, Q = 1.25–1.27 (n = 60/2).</p><fig id="F5" position="float" orientation="portrait"><object-id xmlns:xlink="http://www.w3.org/1999/xlink" content-type="doi" xlink:type="simple">10.3897/mycokeys.132.188722.figure5</object-id><object-id xmlns:xlink="http://www.w3.org/1999/xlink" content-type="arpha" xlink:type="simple">DF8770E1-4523-567E-A6F4-C639D850D4CD</object-id><label>Figure 5.</label><caption><p>Microscopic structures of <italic><tp:taxon-name><tp:taxon-name-part taxon-name-part-type="genus" reg="Helicogloea">Helicogloea</tp:taxon-name-part> <tp:taxon-name-part taxon-name-part-type="species" reg="conidiata">conidiata</tp:taxon-name-part></tp:taxon-name></italic> (holotype Wu 2813). <bold>a</bold>. Conidia; <bold>b</bold>. Conidiophores; <bold>c</bold>. Hyphae.</p></caption><graphic xmlns:xlink="http://www.w3.org/1999/xlink" xlink:href="mycokeys-132-025-g005.jpg" id="oo_1630801.jpg" position="float" orientation="portrait" xlink:type="simple"><uri content-type="original_file" xlink:type="simple">https://binary.pensoft.net/fig/1630801</uri></graphic></fig></tp:treatment-sec><tp:treatment-sec sec-type="Additional specimens examined (paratype)"><title>Additional specimens examined (paratype).</title><p>China • Yunnan Province, Yuxi, Xinping County, Gasa Town, Jinshan Forest Park, <named-content xmlns:xlink="http://www.w3.org/1999/xlink" content-type="dwc:verbatimCoordinates" xlink:type="simple">23°56'32"N, 101°30'2"E</named-content>, 2444 m a.s.l., 5 August 2024, on fallen angiosperm branch, F. Wu leg., Wu 2814 (BJFC047124).</p></tp:treatment-sec></tp:taxon-treatment>
