# Supplementary material for: Three new species of Helicogloea (Phleogenaceae, Atractiellales) from South China
Source: MycoKeys. 2026 May 8;132:25–39. doi: 10.3897/mycokeys.132.188722 (PMC13179507; doi:10.3897/mycokeys.132.188722)
Supplement: XML Treatment for Helicogloea sinosebacea [file mycokeys.132.188722-treatment3.xml]

<!DOCTYPE tp:taxon-treatment
  PUBLIC "-//TaxonX//DTD Taxonomic Treatment Publishing DTD v0 20100105//EN" "tax-treatment-NSO.dtd">
<tp:taxon-treatment xmlns:tp="http://www.plazi.org/taxpub"><tp:treatment-meta><kwd-group><label>Taxon classification</label><kwd>
                <named-content content-type="kingdom">Fungi</named-content>
              </kwd><kwd>
                <named-content content-type="order">Atractiellales</named-content>
              </kwd><kwd>
                <named-content content-type="family">Phleogenaceae</named-content>
              </kwd></kwd-group><mixed-citation publication-type="journal"><person-group><name><surname>Zheng</surname><given-names>Zi-Wei</given-names></name><name><surname>Guan</surname><given-names>Qian-Xin</given-names></name><name><surname>Liu</surname><given-names>Shu-Bin</given-names></name><name><surname>Wu</surname><given-names>Fang</given-names></name></person-group><article-title>Three new species of <italic><tp:taxon-name><tp:taxon-name-part taxon-name-part-type="genus" reg="Helicogloea">Helicogloea</tp:taxon-name-part></tp:taxon-name></italic> (<tp:taxon-name><tp:taxon-name-part taxon-name-part-type="family" reg="Phleogenaceae">Phleogenaceae</tp:taxon-name-part></tp:taxon-name>, <tp:taxon-name><tp:taxon-name-part taxon-name-part-type="order" reg="Atractiellales">Atractiellales</tp:taxon-name-part></tp:taxon-name>) from South China</article-title><source>MycoKeys</source><day>08</day><month>05</month><year>2026</year><volume>132</volume><fpage>25</fpage><lpage>39</lpage><pub-id pub-id-type="doi">10.3897/mycokeys.132.188722</pub-id></mixed-citation></tp:treatment-meta><tp:nomenclature><tp:taxon-name><object-id xmlns:xlink="http://www.w3.org/1999/xlink" content-type="arpha" xlink:type="simple">986C03E6-32CD-53FF-9E77-7505EEDDE976</object-id>
                    		<tp:taxon-name-part taxon-name-part-type="genus" reg="Helicogloea">Helicogloea</tp:taxon-name-part> <tp:taxon-name-part taxon-name-part-type="species" reg="sinosebacea">sinosebacea</tp:taxon-name-part>
                    	
                    		<object-id xmlns:xlink="http://www.w3.org/1999/xlink" content-type="mycobank" xlink:type="simple">MB862386</object-id>
                    	</tp:taxon-name><tp:taxon-authority>Z.W. Zheng, Q.X. Guan &amp; F. Wu</tp:taxon-authority><tp:taxon-status xmlns:xlink="http://www.w3.org/1999/xlink" xlink:type="simple">sp. nov.</tp:taxon-status><xref ref-type="fig" rid="F6">Figs 6</xref><xref ref-type="fig" rid="F7">, 7</xref></tp:nomenclature><tp:treatment-sec sec-type="Holotype"><title>Holotype.</title><p>China • Hubei Province, Shennongjia National Park, Hongping Town, <named-content xmlns:xlink="http://www.w3.org/1999/xlink" content-type="dwc:verbatimCoordinates" xlink:type="simple">31°37'26"N, 110°26'17"E</named-content>, 1325 m a.s.l., 21 September 2025, on fallen angiosperm branch, F. Wu leg., Wu 4611 (BJFC064727, holotype).</p><fig id="F6" position="float" orientation="portrait"><object-id xmlns:xlink="http://www.w3.org/1999/xlink" content-type="doi" xlink:type="simple">10.3897/mycokeys.132.188722.figure6</object-id><object-id xmlns:xlink="http://www.w3.org/1999/xlink" content-type="arpha" xlink:type="simple">138158B1-96AC-57BA-A08E-EE104B6D43D7</object-id><label>Figure 6.</label><caption><p>Basidiomes of <italic><tp:taxon-name><tp:taxon-name-part taxon-name-part-type="genus" reg="Helicogloea">Helicogloea</tp:taxon-name-part> <tp:taxon-name-part taxon-name-part-type="species" reg="sinosebacea">sinosebacea</tp:taxon-name-part></tp:taxon-name></italic>. <bold>a</bold>. Wu 4611 (holotype); <bold>b</bold>. Wu 3224. Scale bars: 1 cm (<bold>a, b</bold>).</p></caption><graphic xmlns:xlink="http://www.w3.org/1999/xlink" xlink:href="mycokeys-132-025-g006.jpg" id="oo_1630802.jpg" position="float" orientation="portrait" xlink:type="simple"><uri content-type="original_file" xlink:type="simple">https://binary.pensoft.net/fig/1630802</uri></graphic></fig></tp:treatment-sec><tp:treatment-sec sec-type="Etymology"><title>Etymology.</title><p><italic>Sinosebacea</italic> (Lat.): refers to the new species resembling <italic><tp:taxon-name><tp:taxon-name-part taxon-name-part-type="genus" reg="Helicogloea">H.</tp:taxon-name-part> <tp:taxon-name-part taxon-name-part-type="species" reg="sebacea">sebacea</tp:taxon-name-part></tp:taxon-name></italic> in morphology.</p></tp:treatment-sec><tp:treatment-sec sec-type="Description"><title>Description.</title><p>Basidiomes annual, resupinate, gelatinous when fresh, whitish or greyish, first pustulate, then fusing together and turning semi-translucent and waxy, hymenial surface often tuberculate, up to 6 cm long, 3 cm wide and 0.1 cm thick, almost invisible when dry. Hyphal system monomitic, simple septate, hyaline, thin- to slightly thick-walled, 3–6 µm in diam. Probasidia saccate, 14.1–23.3 × 5.8–10 µm. Basidia tubular-clavate, thin-walled, 4-celled, straight to slightly curved, 34.1–61.8 × 4–6.9 μm, sterigmata straight to curved, up to 7 µm long. Basidiospores germinating by germ tubes, subglobose to broadly ellipsoid, hyaline, thin-walled, 7–10(–10.8) × (4.5–)4.8–7.3(–8.7) μm, L = 8.58 μm, W = 6.35 μm, Q = 1.34–1.36 (n = 90/3).</p><fig id="F7" position="float" orientation="portrait"><object-id xmlns:xlink="http://www.w3.org/1999/xlink" content-type="doi" xlink:type="simple">10.3897/mycokeys.132.188722.figure7</object-id><object-id xmlns:xlink="http://www.w3.org/1999/xlink" content-type="arpha" xlink:type="simple">A7001628-E05E-5198-AEE0-FF6D6E9CE578</object-id><label>Figure 7.</label><caption><p>Microscopic structures of <italic><tp:taxon-name><tp:taxon-name-part taxon-name-part-type="genus" reg="Helicogloea">Helicogloea</tp:taxon-name-part> <tp:taxon-name-part taxon-name-part-type="species" reg="sinosebacea">sinosebacea</tp:taxon-name-part></tp:taxon-name></italic> (holotype Wu 4611). <bold>a</bold>. Basidia; <bold>b</bold>. Probasidia; <bold>c</bold>. Basidiospores; <bold>d</bold>. Hyphae.</p></caption><graphic xmlns:xlink="http://www.w3.org/1999/xlink" xlink:href="mycokeys-132-025-g007.jpg" id="oo_1630803.jpg" position="float" orientation="portrait" xlink:type="simple"><uri content-type="original_file" xlink:type="simple">https://binary.pensoft.net/fig/1630803</uri></graphic></fig></tp:treatment-sec><tp:treatment-sec sec-type="Additional specimens examined (paratypes)"><title>Additional specimens examined (paratypes).</title><p>China • Zhejiang Province, Hangzhou, Linan County, West Tianmu Mountain Scenic Spot, <named-content xmlns:xlink="http://www.w3.org/1999/xlink" content-type="dwc:verbatimCoordinates" xlink:type="simple">30°18'53"N, 119°26'20"E</named-content>, 327 m a.s.l., 23 June 2025, on fallen angiosperm branch, F. Wu leg., Wu 3224 (BJFC063340); <named-content xmlns:xlink="http://www.w3.org/1999/xlink" content-type="dwc:verbatimCoordinates" xlink:type="simple">30°19'54"N, 119°26'14"E</named-content>, 564 m a.s.l., 14 September 2025, on fallen angiosperm branch, F. Wu leg., Wu 4211 (BJFC064327).</p></tp:treatment-sec></tp:taxon-treatment>
