# Supplementary material for: Three new species of Helicogloea (Phleogenaceae, Atractiellales) from South China
Source: MycoKeys. 2026 May 8;132:25–39. doi: 10.3897/mycokeys.132.188722 (PMC13179507; doi:10.3897/mycokeys.132.188722)
Supplement: Supplementary material 1 — 32513treebase [file mycokeys-132-025-s001.nxs]

#NEXUS
[written Thu Feb 12 16:23:45 CST 2026 by Mesquite  version 3.04 (build 725) at ???/192.168.10.7]

BEGIN TAXA;
	TITLE Taxa;
	DIMENSIONS NTAX=44;
	TAXLABELS
		Atractidochium_hillariae_caw010 Bourdotigloea_cerea_VS_11057 Bourdotigloea_concisa_GT_11015 Helicogloea_dryina_JN_7745 Helicogloea_dryina_SS_786 Helicogloea_compressa_TU119718 Helicogloea_compressa_LE_313253 Helicogloea_compressa_OM_19493 Helicogloea_eburnea_AS_171127_1127A Wu2813 Wu2814 Helicogloea_aseptata_Spirin_12172 Wu2967 Wu2973 Wu4197 Wu2924 Helicogloea_lunula_PDD_88360 Wu3224 Wu4211 Wu4611 Helicogloea_sebacea_CWU_6331 Helicogloea_sebacea_GT_07024 Helicogloea_sebacea_JHC_11_066 Helicogloea_subardosiaca_JP_3668 Helicogloea_burdsallii_CFMR_HHB_6017 Helicogloea_aquilonia_Degelius_w_n Helicogloea_aquilonia_VS_11163 Helicogloea_aquilonia_Soderholm_4241 Helicogloea_exigua_CFMR_HHB_8162 Helicogloea_pellucida_CWU_4000 Helicogloea_pellucida_VS_10610 Helicogloea_sp_KW_3141 Helicogloea_crassitexta_LE_312773 Helicogloea_sp_RJB_6478_5 Helicogloea_lagerheimii_KW_1711_2 Helicogloea_septifera_VS_11043 Helicogloea_septifera_LE_260 Helicogloea_septifera_LE_253866 Helicogloea_microsaccata_LE_262936 Helicogloea_hangzhouensis_Wu_642 Helicogloea_hangzhouensis_Wu_652 Helicogloea_sputum_O_F90728 Saccosoma_farinaceum_VS_11092 Atractidochium_hillariae_caw011 
	;

END;


BEGIN TAXA;
	TITLE Taxa2;
	DIMENSIONS NTAX=44;
	TAXLABELS
		Atractidochium_hillariae_caw010 Atractidochium_hillariae_caw011 Helicogloea_aquilonia_Soderholm_4241 Helicogloea_aquilonia_VS_11163 Helicogloea_aquilonia_Degelius_w_n Helicogloea_burdsallii_CFMR_HHB_6017 Helicogloea_exigua_CFMR_HHB_8162 Helicogloea_pellucida_VS_10610 Helicogloea_pellucida_CWU_4000 Helicogloea_subardosiaca_JP_3668 Helicogloea_sebacea_JHC_11_066 Helicogloea_sebacea_GT_07024 Helicogloea_sebacea_CWU_6331 Wu4211 Wu4611 Wu3224 Helicogloea_aseptata_Spirin_12172 Helicogloea_sputum_O_F90728 Wu2967 Wu2973 Wu2924 Wu4197 Helicogloea_crassitexta_LE_312773 Helicogloea_sp_KW_3141 Helicogloea_lagerheimii_KW_1711_2 Helicogloea_hangzhouensis_Wu_642 Helicogloea_hangzhouensis_Wu_652 Helicogloea_microsaccata_LE_262936 Helicogloea_septifera_VS_11043 Helicogloea_septifera_LE_260 Helicogloea_septifera_LE_253866 Helicogloea_lunula_PDD_88360 Helicogloea_sp_RJB_6478_5 Helicogloea_compressa_LE_313253 Helicogloea_compressa_TU119718 Helicogloea_compressa_OM_19493 Helicogloea_eburnea_AS_171127_1127A Wu2813 Wu2814 Helicogloea_dryina_JN_7745 Helicogloea_dryina_SS_786 Bourdotigloea_cerea_VS_11057 Bourdotigloea_concisa_GT_11015 Saccosoma_farinaceum_VS_11092 
	;

END;


BEGIN CHARACTERS;
	TITLE  Character_Matrix;
	LINK TAXA = Taxa2;
	DIMENSIONS  NCHAR=1282;
	FORMAT DATATYPE = DNA GAP = - MISSING = ?;
	MATRIX
	Atractidochium_hillariae_caw010       AG-GAACT---------------GTGGGCTCAG--CCTTCGGGCGCCCC-------GTCCA--ACACACACACACACTTTTTT-----------------AATCCGTGAACTGTCCGTTGGGGC--------------------------------------------------------------------------------------------------------------------------------------------CCGCAAGGGCTTCGGCGTCATCTTATAAACCCTGTAAAAAA-ACCCTGAATGTGTAATCGCG---AGAGCGAACC-AATACAACTTTCAACAACGGATCTCTTGGCTCCCCCATCGATGAAGAACGCAGCGAAATGCGATAAGTAATGTGAATTGCAGAATTCAGTGAATCATCGAATCTTTGAACGCACCTTGCGCCCCTTGGTATTCCGAGGGGCATGTCTGTCTGAGCGTCG-TGGTATTCCGAGGGGCATGTCTGTCTGAGCGTCG-TTTAACCCTCAATCTCCTCATTTGCTCT-------------------TGCGGGCTT------ATTGGGGCTGATTGGATCGTGAGCTCTGCAGGGC---CTCTGG-GTCCGGCTGGCTTGAAATG-GATCAGTGGTAACTT--GGTG-GCCTGTCGA-----AAGCTACT-------------------------------------------------------------------------------------------------------------------------------------------------------------------------------------------------------------------------------------------------------------------------------------------------------------------------------------------------------------------------------------------------------------------------------------------------------------------------------------------------------------------------------------------------------------------------------------------------
	Atractidochium_hillariae_caw011       AG-GAACT---------------GTGGGCTCAG--CCTTCGGGCGCCCC-------GTCCA--ACACACACACACACTTTTTT-----------------AATCCGTGAACTGTCCGTTGGGGC--------------------------------------------------------------------------------------------------------------------------------------------CCGCAAGGGCTTCGGCGTCATCTTATAAACCCTGTAAAAAA-ACCCTGAATGTGTAATCGCG---AGAGCGAACC-AATACAACTTTCAACAACGGATCTCTTGGCTCCCCCATCGATGAAGAACGCAGCGAAATGCGATAAGTAATGTGAATTGCAGAATTCAGTGAATCATCGAATCTTTGAACGCACCTTGCGCCCCTTGGTATTCCGAGGGGCATGTCTGTCTGAGCGTCG-TGGTATTCCGAGGGGCATGTCTGTCTGAGCGTCG-TTTAACCCTCAATCTCCTCATTTGCTCT-------------------TGCGGGCTT------ATTGGGGCTGATTGGATCGTGAGCTCTGCAGGGC---CTCTGG-GTCCGGCTGGCTTGAAATG-GATCAGTGGTAACTT--GGTG-GCCTGTCGA-----AAGCTACT-------------------------------------------------------------------------------------------------------------------------------------------------------------------------------------------------------------------------------------------------------------------------------------------------------------------------------------------------------------------------------------------------------------------------------------------------------------------------------------------------------------------------------------------------------------------------------------------------
	Helicogloea_aquilonia_Soderholm_4241  TT-GAAATA-------------GGAAGACCCA----CATGTTGGGCTTC-------AACC---TTTCAAATTCAAAC-----------------------ACAATGTGCACCGTCT----AGAT------------------------------------------------------------------GAACGTCACTGC--------------------------------------------------CCAATGGG-------TGTGATTACTAGTCTTACTT--TTC--TTC-AAAACAC-AAG-TCATTGCATGTATAAA-----CATATATT-AATAAAACTTTCAACAACGGATCTCTTGGCTCCCGCATCGATGAAGAACGCAGCGAAATGCGATAAGTAATGTGAATTGCAGAACTCAGTGAATCATCGAATTTTTGAACGCATCTTGCACTCCATGGTATTCCGTGGAGTATGTCTGTCTGAGWGTCA-TGGTATTCCGTGGAGTATGTCTGTCTGAGWGTCA-TGAAACTCTCAACCCTCTTACCTTTGT-----------------TTATCACTGGCA----------TCAGGGCTTGGATCATGAGTGCCTGCTGGA---CCTGTG-CATCAGCTCACTCTAAATG-TATCAGTGGTCTGCT--TCTTCTG-TCTTGC----------AGA-------------------------------------------------------------------------------------------------------------------------------------------------------------------------------------------------------------------------------------------------------------------------------------------------------------------------------------------------------------------------------------------------------------------------------------------------------------------------------------------------------------------------------------------------------------------------------------------------
	Helicogloea_aquilonia_VS_11163        TT-GAAATA-------------GGAAGACCCA----CATGTTGGGCTTC-------AACC---TTTCAAATTCAAAC-----------------------ACAATGTGCACCGTCT----AGAT------------------------------------------------------------------GAACGTCACTGC--------------------------------------------------CCACTGGG-------TGTGATTACTAGTCTTACTT--TTC--TTC-AAAACAC-AAG-GAATTGCATGTATAAA-----CATATATT-AATAAAACTTTCAACAACGGATCTCTTGGCTCCCGCATCGATGAAGAACGCAGCGAAATGCGATAAGTAATGTGAATTGCAGAACTCAGTGAATCATCGAATTTTTGAACGCATCTTGCACTCCATGGTATTCCGTGGAGTATGTCTGTCTGAGTGTCA-TGGTATTCCGTGGAGTATGTCTGTCTGAGTGTCA-TGAAACTCTCAACCCTCTTACCTTTGT-----------------TTATCACTGGCA----------TCAGGGCTTGGATCATGAGTGCCTGCTGGA---CCTGTG-CATCAGCTCACTCTAAATG-TATCAGTGGTCTGCT--TCTTCTG-TCTTGC----------AGAGTAACGGCGAGTGAAGCGGGAAGAGCTCAAATTTGTAATCTGGCTGCTTT--GCAGTCCGAGTTGTAAGCTAGAGAAGTG?TATCTGCGCTGGACCACGTATGAGTCTGTTGGAATATAGTGTCAAAGAGGGTGAGAACCCCGTTCG?GATGTGGACTACCAGTGCTTTGTGTTACACTCTCAAAGAGTCGAGTTGTTTGGGAATGCAGCTCA?ATTGGGTGGTAAATTCCATCTAAAGCTAAATATTGGCGG?AGACCGATAGCGAACAAGTACCGTGAGGGAAAGATGAAAAGCACTTTGGAAAGAGAGTCAAACAG?ACGTGAAATTGTTGAAAGGGAAACGCTTGAAGTCAGACATGCTT-GCGGGG-?TCA?TCTACCG?ATTTACTCCTCCGCTTTGCAGGCTAGCATCAGTTCTGTGGATTGGATAAGGGCTTG???AAGG?G?--?ATCTTC??--?TG?GT?ATA?CCTCTTGCTTGATGCAG?TCATGGGACTGA?GATCGCAG?GCGCCTTT--TG?CATTG??TTCGG?CTTT-CCGCGCTTA??ATGCTG??GTA?TG??TTT-
	Helicogloea_aquilonia_Degelius_w_n    TT-GAAATA-------------GGAAGACCCA----CATGTTGGGCTTC-------AACC---TTTCAAATT-AAAC-----------------------ACAATGTGCACCGTCT----AGAT------------------------------------------------------------------GAACGTCACTGC--------------------------------------------------CCACTGGG-------TGTGATTACTAGTCTTACTT--TTC--TTC-AAAACAC-AAG-TCATTGCATGTATAAA-----CATATATT-AATAAAACTTTCAACAACGGATCTCTTGGCTCCCGCATCGATGAAGAACGCAGCGAAATGCGATAAGTAATGTGAATTGCAGAACTCAGTGAATCATCGAATTTTTGAACGCATCTTGCACTCCATGGTATTCCGTGGAGTATGTCTGTCTGAGTGTCA-TGGTATTCCGTGGAGTATGTCTGTCTGAGTGTCA-TGAAACTCTCAACCCTCTTACCTCTGT-----------------TTATCACTGGCA----------TCAGGGCTTGGATCATGAGTGCCTGCTGGA---CCTGTG-CATCAGCTCACTCTAAATG-TATCAGTGGTCTGCT--TCTTCTG-TCTTGC----------AGAGTAACGGCGAGTGAAGCGGGAAGAGCTCAAATTTGTAATCTGGCTGCTTT--GCAGTCCGAGTTGTAAGCTAGAGAAGTGTTATCTGCGCTGGACCACGTATGAGTCTGTTGGAATATAGTGTCAAAGAGGGTGAGAACCCCGTTCGTGATGTGGACTACCAGTGCTTTGTGTTACACTCTCAAAGAGTCGAGTTGTTTGGGAATGCAGCTCAAATTGGGTGGTAAATTCCATCTAAAGCTAAATATTGGCGGGAGACCGATAGCGAACAAGTACCGTGAGGGAAAGATGAAAAGCACTTTGGAAAGAGAGTCAAACAGTACGTGAAATTGTTGAAAGGGAAACGCTTGAAGTCAGACATGCTT-GCGGGG-TTCAGTCTACCGGATTTACTCCTCCGCTTTGCAGGCTAGCATCAGTTCTGTGGATTGGATAAGGGCTTGGGGAAGGTGG--CATCTTCGG--GTGTGTTATAGCCTCTTGCTTGATGCAGTTCATGGGACTGAGGATCGCAGCGCGCCTTT--TGGCATTGGCTTCGGCCTTT-CCGCGCTTAGGATGCTGGTGTAATGGCTTTA
	Helicogloea_burdsallii_CFMR_HHB_6017  TT-GAAAT--------------AGAAGACTCA----CATGTTGGGCTTC-------AATC---TTTCAAATTGAAAC-----------------------ACAACGTGCACTGTCT----AGAT------------------------------------------------------------------GAATGTCATCAT--------------------------------------------------CCTTTGGG-------TGTGACTACTAGTCTTACTT--TTC--TTC-AAAACAC-AAG-TCATTGCATGTACAAA-----CATATAAC-AATAAAACTTTCAACAACGGATCTCTTGGCTCCCGCATCGATGAAGAACGCAGCGAAATGCGATAAGTAATGTGAATTGCAGAACTCAGTGAATCATCGAATTTTTGAACGCATCTTGCACTCCATGGTATTCCGTGGAGTATGTCTGTCTGAGTGTCA-TGGTATTCCGTGGAGTATGTCTGTCTGAGTGTCA-TGAAACTCTCAACCCTCTTCCCTTTGT-----------------TTATCATTGAGA----------TCGGGGCTTGGATCATGAGTGCCTGCTGGA---CCTGTG-TATCAGCTCACTCCAAATG-TATCAGTGATCTGCT--CCCTTTG-TCTTGC----------AGA-------------------------------------------------------------------------------------------------------------------------------------------------------------------------------------------------------------------------------------------------------------------------------------------------------------------------------------------------------------------------------------------------------------------------------------------------------------------------------------------------------------------------------------------------------------------------------------------------
	Helicogloea_exigua_CFMR_HHB_8162      TT-GAAAT--------------AGGAGACCCA----CTTGTTGGGCTTC-------AACC---TTTCACATTCAAAC-----------------------ACACTGTGCACTGTCT----AGAT------------------------------------------------------------------GAACGTCGCTGC--------------------------------------------------CCTCTGGG-------TGTGGCTACTAGTCTTACCT--TTC--TTCAAAAACAC-AAGTCAATTGCATGTACAAA---TACATATAAT-AATAAAACTTTCAACAACGGATCTCTTGGCTCCCGCATCGATGAAGAACGCAGCGAAATGCGATAAGTAATGTGAATTGCAGAACTCAGTGAATCATCGAATCTTTGAACGCATCTTGCACTCCATGGTATTCCGTGGAGTATGCCTGTCTGAGTGTCA-TGGTATTCCGTGGAGTATGCCTGTCTGAGTGTCA-TGAAACTCTCAACCCCAATACCTTTGT-----------------TTATCTTGGGCA----------TTGGGGCTTGGATCATGAGTGCCTGCTGGA---CCTGTG-CATCAGCTCACTCTAAATG-TATCAGTGGTCTGCT--TTCTCTGCCTCTGC----------AGAGTAACGGCGAGTGAAGCGGGAAGAGCTCAAATTTGTAATCTGGCTGCTTT--GCAGTCCGAGTTGTAAGCTAGAGAAGTGTTATCTGTGCTGGACCACATATGAGTCTGTTGGAATATAGTGTCAAAGAGGGTGAGAACCCCGTTCGTGATGTGGACTACCAGTGCTCTGTGTTACACTCTCAAAGAGTCGAGTTGTTTGGGAATGCAGCTCAAATTGGGTGGTAAATTCCATCTAAAGCTAAATATTGGCGGGAGACCGATAGCGAACAAGTACCGTGAGGGAAAGATGAAAAGCACTTTGGAAAGAGAGTCAAATAGTACGTGAAATTGTTGAAAGGGAAACGCTTGAAGTCAGACATGCTT-GCGGGG-TTCAGTCTACCGGATTTACTCCTCCGCTTTGCAGGCTAGCATCAGTTCTGTGGATTGGATAAGGGCTTGGGGAAGGTGG--CATCTTCGG--GTGTGTTATAGCCTCTTGCTTGATGCAGTTCATGGGACTGAGGATCGCAGCGCGCCTTT--TGGCATTGGCTTCGGCCTTT-CCGCGCTTAGGATGCTGGTGTAATGGCTTT-
	Helicogloea_pellucida_VS_10610        TT-GAAAT--------------AGAAGACCCA----CTTGTTGGGCTTC-------AACC---TTTCACATTCAAAC-----------------------ACACTGTGCACCGTCT----AGAT------------------------------------------------------------------GAACGTCGCTGC--------------------------------------------------CCTCTGGT-------GGTGGCTACTAGTCTTACCT--TTC--TTC-AAAACAC-AAGTCAATTGCATGTACAAA---TACATATAAT-AATAAAACTTTCAACAACGGATCTCTTGGCTCCCGCATCGATGAAGAACGCAGCGAAATGCGATAAGTAATGTGAATTGCAGAACTCAGTGAATCATCGAATCTTTGAACGCATCTTGCACTCCATGGTATTCCGTGGAGTATGCCTGTCTGAGTGTCA-TGGTATTCCGTGGAGTATGCCTGTCTGAGTGTCA-TGAAACTCTCAACCCCGTTACCTTTGT-----------------TTATCTTGGGCA----------TTGGGGCTTGGATCATGAGTGCCTGCTGGA---CCTGTG-CATCAGCTCACTCTAAATG-TATCAGTGGTCTGCT--TTCTCTGCCTCTGC----------AGA---------------------------------------------GCTTT--GCAGTCCGAGTTGTAAGCTAGAGAAGTG??ATCTGTGCTGGACCACATATGAGTCTGTTGGAATATAGTGTCAAAGAGGGTGAGAACCCCGTTCGTGATGTGGACGACCAGTGCTCTGTGTTACACTCTCAAAGAGTCGAGTTGTTTGGGAATGCAGCTCAAATTGGGTGGTAAATTCCATCTAAAGCTAAATATTGGCGGGAGACCGATAGCGAACAAGTACCGTGAGGGAAAGATGAAAAGCACTTTGGAAAGAGAGTCAAATAGTACGTGAAATTGTTGAAAGGGAAACGCTTGAAGTCAGACATGCTT-GCGGGG-TTCAGTCTACCGGATTTACTCCTCCGCTTTGCAGGCTAGCATCAGTTCTGTGGATTGGATAAGGGCTTGGGGAAGGTGG--CATCTTCGG--GTGTGTTATAGCCTCTTGCTTGATGCAGTTCATGGGACTGAGGATCGCAGCGCGCCTTT--TGGCATTGGCTTTGGCCTTT-CCGCGCTTAGGATGCTGGTGTAATGGCTTT-
	Helicogloea_pellucida_CWU_4000        TT-GAAAT--------------AGAAGACCCA----CTTGTTGGGCTTC-------AACC---TTTCACATTCAAAC-----------------------ACACTGTGCACCGTCT----AGAT------------------------------------------------------------------GAATGTCGCTGC--------------------------------------------------CCTCTGGT-------GGTGGCTACTAGTCTTACCT--TTC--T?C-AAAACAC-AAGTCAATTGCATGTACAAA---TACATATAAT-AATAAAACTTTCAACAACGGATCTCTTGGCTCCCGCATCGATGAAGAACGCAGCGAAATGCGATAAGTAATGTGAATTGCAGAACTCAGTGAATCATCGAATCTTTGAACGCATCTTGCACTCCATGGTATTCCGTGGAGTATGCCTGTCTGAGTGTCA-TGGTATTCCGTGGAGTATGCCTGTCTGAGTGTCA-TGAAACTCTCAACCCCGTTACCTTTGT-----------------TTATCTTGGGCA----------TTGGGGCTTGGATCATGAGTGCCTGCTGGA---CCTGTG-CATCAGCTCACTCTAAATG-TATCAGTGGTCTGCT--TTCTCTGCCTCTGC----------AGAGTAACGGCGAGTGAAGCGGGAAGAGCTCAAATTTGTAATCTGGCTGCTTT--GCAGTCCGAGTTGTAAGCTAGAGAAGTGTTATCTGTGCTGGACCACATATGAGTCTGTTGGAATATAGTGTCAAAGAGGGTGAGAACCCCGTTCGTGATGTGGACGACCAGTGCTCTGTGTTACACTCTCAAAGAGTCGAGTTGTTTGGGAATGCAGCTCAAATTGGGTGGTAAATTCCATCTAAAGCTAAATATTGGCGGGAGACCGATAGCGAACAAGTACCGTGAGGGAAAGATGAAAAGCACTTTGGAAAGAGAGTCAAATAGTACGTGAAATTGTTGAAAGGGAAACGCTTGAAGTCAGACATGCTT-GCGGGG-TTCAGTCTACCGGATTTACTCCTCCGCTTTGCAGGCTAGCATCAGTTCTGTGGATTGGATAAGGGCTTGGGGAAGGTGG--CATCTTCGG--GTGTGTTATAGCCTCTTGCTTGATGCAGTTCATGGGACTGAGGATCGCAGCGCGCCTTT--TGGCATTGGCTTTGGCCTTT-CCGCGCTTAGGATGCTGGTGTAATGGCTTT-
	Helicogloea_subardosiaca_JP_3668      TT-GAAACA-------------AGAAGACCCA----CTTGTTGGGCTTC-------AACC---TTTCACATTCAAAC-----------------------ACACTGTGCACTGTCT----AGAT------------------------------------------------------------------GAACGTCATTGC--------------------------------------------------CCTTTGGG-------TGTGGCTACTAGTCTTACTT--TTC--TTC-AAAACAC-AAG-TCAATGCATGTATAAA---TACATATATT-AATAAAACTTTCAACAACGGATCTCTTGGCTCCCGCATCGATGAAGAACGCAGCGAAATGCGATAAGTAATGTGAATTGCAGAACTCAGTGAATCATCGAATCTTTGAACGCACCTTGCACTCCATGGTATTCCGTGGAGTATGCCTGTCTGAGTGTCA-TGGTATTCCGTGGAGTATGCCTGTCTGAGTGTCA-TGAAACTCTCAACCCTGTTGCCTTTGT-----------------TTATCTTGGGCA----------TCGGGGCTTGGATCATGAGTGCCTGCTGGA---CCTGTG-CATCAGCTCACTCTAAATG-TATTAGTGGTCTGCT--TGCTCTGCCTCCGC----------AGCGTAACGGCGAGTGAAGCGGGAAGAGCTCAAATTTGTAATCTGGTG?C-----GCAGTCCGAGTTGTAAGCTAGAGAAGTGTTATCCGTGCTGGACCACATATGAGTCTGTTGGAATATAGCGTCAAAGAGGGTGAGAACCCCGTTCGTGATGTGGACTACCAGTGCTTTGTGTTACACTCTCAAAGAGTCGAGTTGTTTGGGAATGCAGCTCAAATTGGGTGGTAAATTCCATCTAAAGCTAAATATTGGCGGGAGACCGATAGCGAACAAGTACCGTGAGGGAAAGATGAAAAGCACTTTGGAAAGAGAGTCAAATAGTACGTGAAATTGTTGAAAGGGAAACGCTTGAAGTCAGACATGCTT-GCGGGG-TTCAGTCT-TCGGATGTACTCCTCCGCTTTGCAGGCTAGCATCAGTTCTGTGGATTGGATAAGGGCTTGAGGAAGGTGG--CATCTTCGG--GTGTGTTATAGCCTCTTGCTTGATGCAGTTCGTGGGACTGAGGATCGCAGCGCGCCTTT--TGGCATTGGCTTTGGCCTTT-CCGCGCTTAGGATGCTGGTGTAATGGCTTT-
	Helicogloea_sebacea_JHC_11_066        TT-GAAAC--------------TGAAGACTCA----CTTGTTGGGCTTC-------AACT---TTTCAAATTCAAAC-----------------------ACACTGTGCACTGTCG----AGAT------------------------------------------------------------------GAACGTCATT----------------------------------------------------CACAAAGG-------GGTGACTACTAGTCTTACCCA-TTC--TTC-AAAACAC-AAAGTCAATGCATGTACAAA---TACACATAAC-AATAAAACTTTCAACAACGGATCTCTTGGCTCCCGCATCGATGAAGAACGCAGCGAAATGCGATAAGTAATGTGAATTGCAGAACTCAGTGAATCATCGAATCTTTGAACGCATCTTGCACTCCATGGTATTCCGTGGAGTATGTCTGTCTGAGTGTCA-TGGTATTCCGTGGAGTATGTCTGTCTGAGTGTCA-TGAAACTCTCAACCCTCTTGCCTTTGT-----------------CTACCTTTGGCA----------CCAGGGCTTGGATCATGAGTGCCTGCTGGA---CCTGTG-CATCAGCTCACTCTAAATG-TATCAGTGGTCTGCT--TTCTCCTCCTCTGC----------AGA-------------------------------------------------------------------------------------------------------------------------------------------------------------------------------------------------------------------------------------------------------------------------------------------------------------------------------------------------------------------------------------------------------------------------------------------------------------------------------------------------------------------------------------------------------------------------------------------------
	Helicogloea_sebacea_GT_07024          TT-GAAAC--------------TGAAGACTCA----CTTGTTGGGCTTC-------AACT---TTTCAAATTCAAAC-----------------------ACACTGTGCACTGTCG----AGAT------------------------------------------------------------------GAACGTCATTCCCC------------------------------------------------CACAAAGG-------GGTGACTACTAGTCTTACCCA-TTC--TTC-AAAACAC-AAAGTCAATGCATGTACAAA---TACACATAAC-AATAAAACTTTCAACAACGGATCTCTTGGCTCCCGCATCGATGAAGAACGCAGCGAAATGCGATAAGTAATGTGAATTGCAGAACTCAGTGAATCATCGAATCTTTGAACGCATCTTGCACTCCATGGTATTCCGTGGAGTATGTCTGTCTGAGTGTCA-TGGTATTCCGTGGAGTATGTCTGTCTGAGTGTCA-TGAAACTCTCAACCCTCTTGCCTTTGT-----------------CTACCTTTGGCA----------CCAGGGCTTGGATCATGAGTGCCTGCTGGA---CCTGTG-CATCAGCTCACTCTAAATG-TATCAGTGGTCTGCT--TTCTCCTCCTCTGC----------AGA-------------------------------------------------------------------------------------------------------------------------------------------------------------------------------------------------------------------------------------------------------------------------------------------------------------------------------------------------------------------------------------------------------------------------------------------------------------------------------------------------------------------------------------------------------------------------------------------------
	Helicogloea_sebacea_CWU_6331          TT-GAAAC--------------TGAAGACTCA----CTTGTTGGGCTTC-------AACT---TTTCAAATTCAAAC-----------------------ACACTGTGCACTGTCG----AGAT------------------------------------------------------------------GAACGTCATTCCCC------------------------------------------------CACAAAGG-------GGTGACTACTAGTCTTACCCA-TTC--TTC-AAAACAC-AAAGTCAATGCATGTACAAA---TACACATAAC-AATAAAACTTTCAACAACGGATCTCTTGGCTCCCGCATCGATGAAGAACGCAGCGAAATGCGATAAGTAATGTGAATTGCAGAACTCAGTGAATCATCGAATCTTTGAACGCATCTTGCACTCCATGGTATTCCGTGGAGTATGTCTGTCTGAGTGTCA-TGGTATTCCGTGGAGTATGTCTGTCTGAGTGTCA-TGAAACTCTCAACCCTCTTGCCTTTGT-----------------CTACCTTTGGCA----------CCGGGGCTTGGATCATGAGTGCCTGCTGGA---CCTGTG-CATCAGCTCACTCTAAATG-TATCAGTGGTCTGCT--TTCTCCTCCTCTGC----------AGA-------------------------------------------------------------------------------------------------------------------------------------------------------------------------------------------------------------------------------------------------------------------------------------------------------------------------------------------------------------------------------------------------------------------------------------------------------------------------------------------------------------------------------------------------------------------------------------------------
	Wu4211                                TT-GAAC---------------AGAAGACCCA----CTTGTTGGGCTTC-------AACC---TTTCAAATTCAAAC-----------------------ACACTGTGCACTGTCG----AGGT------------------------------------------------------------------GAACGCCACCGT--------------------------------------------------CTCATGTGGA----CGGGGGTTACTAGCCTTACCCT-TTC--TTC-AAAACAC-AAAGTCAACGAATGTATAAC---TACACATAAT-AACAAAACTTTCAACAACGGATCTCTTGGCTCCCGCATCGATGAAGAACGCAGCGAAATGCGATAAGTAATGTGAATTGCAGAACTCAGTGAATCATCGAATCTTTGAACGCATCTTGCACTCCATGGTATTCCGTGGAGTATGTCTGTCTGAGTGTCA-TGGTATTCCGTGGAGTATGTCTGTCTGAGTGTCA-TGAAACTCTCAACCCTTCTACCTTTGT-----------------CT-TCTTGGGCA----------TTAGGGCTTGGATCATGAGTGCCTGCTGGA---CCTGTG-CATCAGCTCACTCTAAATG-CATCAGTGGTCTGCT--CTCTCTTCGTCTGC----------AGAGTAACGGCGAGTGAAGCGGGAAGAGCTCAAATTTGTAATCTGGCTGCTTT--GCAGTCCGAGTTGTAAGCTAGAGAAGTGTTATCTGCGCTGGACCACGTATGAGTCTGTTGGAATATAGCGTCAAAGAGGGTGAGAACCCCGTTCATGATGTGGACTACCAGTGCTTTGTGTTAACCTTTCAAAGAGTCGAGTTGTTTGGGAATGCAGCTCAAATTGGGTGGTAAATTCCATCTAAAGCTAAATATTGGCGGGAGACCGATAGCGAACAAGTACCGTGAGGGAAAGATGAAAAGCACTTTGGAAAGAGAGTCAAATAGTACGTGAAATTGTTGAAAGGGAAACGCTTGAAGTCAGACATGCTT-GCGGGG-TTCAGTCT-TCGGATGTACTCCTCCGCTTTGCAGGCTAGCATCAGTTCTGTGGGTTGGATAAGGGCTTGAGGAAGGTGG--CATCTTCGG--GTGTGTTATAGCCTCTTGCTTGATGCAATTCGTGGGACTGAGGATCGCAGCGCGCCTTA--TGGCATTGGCTTCGGCCTTT-CCGCGCTTAGGATGCTGGTGTAATGGCTTT-
	Wu4611                                TT-GAAC---------------AGAAGACCCA----CTTGTTGGGCTTC-------AACC---TTTCAAATTCAAAC-----------------------ACACTGTGCACTGTCG----AGGT------------------------------------------------------------------GAACGCCACTGT--------------------------------------------------CTCATGTGGA----CGGGGGTTACTAGCCTTACCCT-TTC--TTC-AAAACAC-AAAGTCAACGAATGTATAAC---TACACATAAT-AACAAAACTTTCAACAACGGATCTCTTGGCTCCCGCATCGATGAAGAACGCAGCGAAATGCGATAAGTAATGTGAATTGCAGAACTCAGTGAATCATCGAATCTTTGAACGCATCTTGCACTCCATGGTATTCCGTGGAGTATGTCTGTCTGAGTGTCA-TGGTATTCCGTGGAGTATGTCTGTCTGAGTGTCA-TGAAACTCTCAACCCTTCTACCTTTGT-----------------CT-TCTTGGGCA----------TTAGGGCTTGGATCATGAGTGCCTGCTGGA---CCTGTG-CATCAGCTCACTCTAAATG-CATCAGTGGTCTGCT--CTCTCTTCGTCTGC----------AGAGTAACGGCGAGTGAAGCGGGAAGAGCTCAAATTTGTAATCTGGCTGCTTT--GCAGTCCGAGTTGTAAGCTAGAGAAGTGTTATCTGTGCTGGACCACGTATGAGTCTGTTGGAATATAGCGTCAAAGAGGGTGAGAACCCCGTTCATGATGTGGACTACCAGTGCTTTGTGTTAACCTTTCAAAGAGTCGAGTTGTTTGGGAATGCAGCTCAAATTGGGTGGTAAATTCCATCTAAAGCTAAATATTGGCGGGAGACCGATAGCGAACAAGTACCGTGAGGGAAAGATGAAAAGCACTTTGGAAAGAGAGTCAAATAGTACGTGAAATTGTTGAAAGGGAAACGCTTGAAGTCAGACATGCTT-GCGGGG-TTCAGTCT-TCGGATGTACTCCTCCGCTTTGCAGGCTAGCATCAGTTCTGTGGGTTGGATAAGGGCTTGAGGAAGGTGG--CATCTTCGG--GTGTGTTATAGCCTCTTGCTTGATGCAATTCGCGGGACTGAGGATCGCAGCGCGCCTTA--TGGCATTGGCTTCGGCCTTT-CCGCGCTTAGGATGCTGGTGTAATGGCTTT-
	Wu3224                                TT-GAAC---------------AGAAGACCCA----CTTGTTGGGCTTC-------AACC---TTTCAAATTCAAAC-----------------------ACACTGTGCACTGTCG----AGGT------------------------------------------------------------------GAACGCCACCGT--------------------------------------------------CTCATGTGGA----CGGGGGTTACTAGCCTTACCCT-TTC--TTC-AAAACAC-AAAGTCAACGAATGTATAAC---TACACATAAT-AACAAAACTTTCAACAACGGATCTCTTGGCTCCCGCATCGATGAAGAACGCAGCGAAATGCGATAAGTAATGTGAATTGCAGAACTCAGTGAATCATCGAATCTTTGAACGCATCTTGCACTCCATGGTATTCCGTGGAGTATGTCTGTCTGAGTGTCA-TGGTATTCCGTGGAGTATGTCTGTCTGAGTGTCA-TGAAACTCTCAACCCTTCTACCTTTGT-----------------CT-TCTTGGGAA----------TTAGGGCTTGGATCATGAGTGCCTGCTGGA---CCTGTG-CATCAGCTCACTCTAAATG-CATCAGTGGTCTGCT--CTCTCTTCGTCTGC----------AGAGTAACGGCGAGTGAAGCGGGAAGAGCTCAAATTTGTAATCTGGCTGCTTT--GCAGTCCGAGTTGTAAGCTAGAGAAGTGTTATCTGCGCTGGACCACGTATGAGTCTGTTGGAATATAGCGTCAAAGAGGGTGAGAACCCCGTTCATGATGTGGACTACCAGTGCTTTGTGTTAACCTTTCAAAGAGTCGAGTTGTTTGGGAATGCAGCTCAAATTGGGTGGTAAATTCCATCTAAAGCTAAATATTGGCGGGAGACCGATAGCGAACAAGTACCGTGAGGGAAAGATGAAAAGCACTTTGGAAAGAGAGTCAAATAGTACGTGAAATTGTTGAAAGGGAAACGCTTGAAGTCAGACATGCTT-GCGGGG-TTCAGTCT-TCGGATGTACTCCTCCGCTTTGCAGGCTAGCATCAGTTCTGTGGGTTGGATAAGGGCTTGAGGAAGGTGG--CATCTTCGG--GTGTGTTATAGCCTCTTGCTTGATGCAATTCGTGGGACTGAGGATCGCAGCGCGCCTTA--TGGCATTGGCTTCGGCCTTT-CCGCGCTTAGGATGCTGGTGTAATGGCTTT-
	Helicogloea_aseptata_Spirin_12172     GT-GAAAT--------------AGAAGACCCAT--CCTTATTGGGCTTC-------AAAC----CTCACATCCAA-------------------------ACACTGTGCACTGTAT----GGGT------------------------------------------------------------------GAATGCTGTGCC--------------------------------------------------CTCCTGGG-------TGTGGCTACTAGCTCTATTTT-TTCAATCA-CAAACAC-AAG-TCAATGTATGTGATAA---ACCATAAATCAAATAAAACTTTCAACAACGGATCTCTTGGCTCCCGCATCGATGAAGAACGCAGCGAAATGCGATAAGTAATGTGAATTGCAGAACTCAGTGAATCATCGAATCTTTGAACGCACCTTGCGCTCCATGGTATTCCGTGGAGCATGTCTGTCTGAGTGTCA-TGGTATTCCGTGGAGCATGTCTGTCTGAGTGTCA-TGGAACTCTCAACCCCCTGTCTTTGCT------------------TGTGTGGAGAC----------TCTGGGCTTGGATCATGAGTGTCTGCTGGA---CCTGTG-TATCAGCTCACTCTAAATA-TATCAGTGGTCAACT--TTCT--GAAAGTGT----------GGTGTAACGGCGAGTGAAGCGGGAAGAGCTCAAATTTGTAATCTGGCTGTTTC--ACAGTCCGAGTTGTAAGCTAAAGAAGTGTTATCCGTGCTGGACCGCTTATGAGTCTGTTGGAATATAGCGTCATAGAGGGTGAGAACCCCGTTCATGATGTGGACTACCAGCGCTTTGTGTTACACTTTCAAAGAGTCGAGTTGTTTGGGAATGCAGCTCAAATTGGGTGGTAAATTCCATCTAAAGCTAAATATTGGCGGGAGACCGATAGCGAACAAGTACCGTGAGGGAAAGATGAAAAGCACTTTGGAAAGAGAGTCAAACAGTACGTGAAATTGTTGAAAGGGAAACGCTTGAAGTCAGACATGCTT-GTGGGG-TTCAGCCT-TCGGGTGTAATCCTCCTCTTTGCAGGCTAGCATCAGTTCTGTGGACTGGATAAGGGTTTGGGGAAGGTGG--CACCTCCGG--GTGTGTTATAGCCCCTTGCTTGATGCAGTCTGTGGGACTGAGGACCGCAGTGCGCCCTTG-TGGCACTGGCTTCGGCCTTT-TCGCACTTAGGATGCTGGTGTAATGGCTTT-
	Helicogloea_sputum_O_F90728           GT-GAAAT--------------AGAAGACCCA----TTCATTGGGCTTC-------GAAA---CCTCACATCCAA-------------------------ACACTGTGCACTGTCT----TGGT------------------------------------------------------------------GAATGCCGTCCC------------------------------------------------------TTGG-------GGTGGTTACTAGCCTACCA---TTT--TCA-CAAACAC-AAG-TCAATGTATGTAATCT---GTTTTAACAA-AATAAAACTTTCAACAACGGATCTCTTGGCTCCCACATCGATGAAGAACGCAGCGAAATGCGATAAGTAATGTGAATTGCAGAACTCAGTGAATCATCGAATCTTTGAACGCACCTTGCGCTCCATGGTATTCCGTGGAGCATGTCTGTCTGAGTGTCA-TGGTATTCCGTGGAGCATGTCTGTCTGAGTGTCA-TGAAACTCTCAACCCCTCCACTTTTGT------------------AACCGAAAGTG----------GCTGGGATTGGATCATGAGTGCCTGCTGGA---CCTGTG-AATCAGCTCACTCCAAATG-GATCAGTGGTTGGTT--GTCC----CTCTGT----------GGTGTAACGGCGAGTGAAGCGGGAAGAGCTCAAATTTGTAATCTGG-TGCT??--GCAG?CCGAGTTGTAAGCTAGAGAAGTGTTATCTGTGCTGGACCACTTATGAGTCTGTTGGAATATAGCGTCATAGAGGGTGAGAACCCCGTTCATGATGTGGACTACCAGTGCTATGTGTTACACTTTCAAAGAGTCGAGTTGTTTGGGAATGCAGCTCAAATTGGGTGGTAAATTCCATCTAAAGCTAAATATTGGTGGGAGACCGATAGCGAACAAGTACCGTGAGGGAAAGATGAAAAGCACTTTGGAAAGAGAGTCAAACAGTACGTGAAATTGTTGAAAGGGAAACGCTTGAAGTCAGACATGCTT-GTGGGG-TTCAGCCT-TCGGGTGTATTCCTCCACTTTGCAGGCTAGCATCAGTTCTGTGGGTCGGATAAGGGTTTGGGGAAGGTGG--CATCTTCGG--GTGTGTTATAGCCTCTTGCTTGATACGGCCTGTGGGACTGAGGATCGCAGCGCGCCCTTG-TGGCATCGGCCTTGGCCTTT-TCGCGCTTAGGATGTTGGCGTAATGGCTTT-
	Wu2967                                GT-GAATT--------------TGAAGACCCAT--ATTCAATGGGCTTC-------ACAC---CTTCACATCCAA-------------------------ACACTGTGCACTGTCT----GGGT------------------------------------------------------------------GAACGTGCTCCCTT----------------------------------------------------GTGG-------AGTGTCTACTAGCCCCCTTTT-TTTCTCTA-CAAACAC-AAG-TCAATGTATGTTTACT---ATTATAATCT-TGTACAACTTTCAACAACGGATCTCTTGGCTCCCGCATCGATGAAGAACGCAGCGAAATGCGATAAGTAATGTGAATTGCAGAACTCAGTGAATCATCGAATCTTTGAACGCATCTTGCGCTCCATGGTATTCCGTGGAGCATGTCTGTCTGAGTGTCA-TGGTATTCCGTGGAGCATGTCTGTCTGAGTGTCA-TGAACTTCTCAACCCCCTGCTTCCTTT--------------------CTGGGACAT----------GGTGGGCTTGGATCTTGAGTGCCTGCTGGA---CCTGTG-CATCAGCTCACTCTAAAGA-CATCAGTGGTTGACTTCTTGT--CAAGGCAT----------GGTGTAACGGCGAGTGAAGCGGGAAGAGCTCAAATTTGTAATCTGGCTGCTTT--GCAGTCCGAGTTGTAAGCTAGAGAAGTGTTATCCGTGCTGGACCACATATGAGTCTGTTGGAATATAGCGTCATAGAGGGTGAGAACCCCGTTCATGATGTGGACTACCAGTGCCTTGTGTTACACTTTCAAAGAGTCGAGTTGTTTGGGAATGCAGCTCAAATTGGGTGGTAAATTCCATCTAAAGCTAAATATTGGCGGGAGACCGATAGCGAACAAGTACCGTGAGGGAAAGATGAAAAGCACTTTGGAAAGAGAGTCAAACAGTACGTGAAATTGTTGAAAGGGAAACGCTTGAAGTCAGACATGCTT-GTGGGG-TTCAGCCT-TCGGGTGTATTCCTCCACTTTGCAGACTAGCATCAGTTCTGTGGGCTGGATAAGGGCTTGAGGAAGGTGG--CATCTACGG--GTGTGTTATAGCCTCTTGCTTGATGCAGCTTGTGGGACTGAGGATCGCAGTGCGCCCTTG-TGGCATTGGCTTCGGCCTTT-TCGCACTTAGGATGTTAGTGTAATGGCTTT-
	Wu2973                                GT-GAATT--------------TGAAGACCCAT--ATTCAATGGGCTTC-------ACAC---CTTCACATCCAA-------------------------ACACTGTGCACTGTCT----GGGT------------------------------------------------------------------GAACGTGCTCCCTT----------------------------------------------------GTGG-------AGTGTCTACTAGCCCCC-TTT-TTTCTCTA-CAAACAC-AAG-TCAATGTATGTTTACT---ATTATAATCT-TGTACAACTTTCAACAACGGATCTCTTGGCTCCCGCATCGATGAAGAACGCAGCGAAATGCGATAAGTAATGTGAATTGCAGAACTCAGTGAATCATCGAATCTTTGAACGCATCTTGCGCTCCATGGTATTCCGTGGAGCATGTCTGTCTGAGTGTCA-TGGTATTCCGTGGAGCATGTCTGTCTGAGTGTCA-TGAACTTCTCAACCCCCTGCTTCCTTT--------------------CTGGGACAT----------GGTGGGCTTGGATCTTGAGTGCCTGCTGGA---CCTGTG-CATCAGCTCACTCTAAAGA-CATCAGTGGTTGAAT--TTGT--TGAGGCAT----------GGTGTAACGGCGAGTGAAGCGGGAAGAGCTCAAATTTGTAATCTGGCTGCTTT--GCAGTCCGAGTTGTAAGCTAGAGAAGTGTTATCCGTGCTGGACCACATATGAGTCTGTTGGAATATAGCGTCATAGAGGGGGAGAACCCCGTTCATGATGTGGACTACCAGTGCCTTGTGTTACACTTTCAAAGAGTCGAGTTGTTTGGGAATGCAGCTCAAATTGGGTGGTAAATTCCATCTAAAGCTAAATATTGGCGGGAGACCGATAGCGAACAAGTACCGTGAGGGAAAGATGAAAAGCACTTTGGAAAGAGAGTCAAACAGTACGTGAAATTGTTGAAAGGGAAACGCTTGAAGTCAGACATGCTT-GTGGGG-TTCAGCCT-TCGGGTGTATTCCTCCACTTTGCAGACTAGCATCAGTTCTGTGGGCTGGATAAGGGCTTGAGGAAGGTGG--CATCTACGG--GTGTGTTATAGCCTCTTGCTTGATGCAGCTTGTGGGACTGAGGATCGCAGTGCGCCCTTG-TGGCATTGGCTTCGGCCTTT-TCGCACTTAGGATGTTAGTGTAATGGCTTT-
	Wu2924                                GT-GAATT--------------TGAAGACCCAT--ATTCAATGGGCTTC-------ACAC---CTTCACATCCAA-------------------------ACACTGTGCACTGTCT----GGGT------------------------------------------------------------------GAACGTGCTCCCTT----------------------------------------------------GTGG-------AGTGTCTACTAGCCCCCTTTT-TTTCTCTA-CAAACAC-AAG-TCAATGTATGTTTACT---ATTATAATCT-TATACAACTTTCAACAACGGATCTCTTGGCTCCCGCATCGATGAAGAACGCAGCGAAATGCGATAAGTAATGTGAATTGCAGAACTCAGTGAATCATCGAATCTTTGAACGCATCTTGCGCTCCATGGTATTCCGTGGAGCATGTCTGTCTGAGTGTCA-TGGTATTCCGTGGAGCATGTCTGTCTGAGTGTCA-TGAACTTCTCAACCCCCTGCTTCCTTT--------------------CTGGGACAT----------GGTGGGCTTGGATCTTGAGTGCCTGCTGGA---CCTGTG-CATCAGCTCACTCTAAAGA-CATCAGTGGTTGAAT--TTGT--TGAGGCAT----------GGT-------------------------------------------------------------------------------------------------------------------------------------------------------------------------------------------------------------------------------------------------------------------------------------------------------------------------------------------------------------------------------------------------------------------------------------------------------------------------------------------------------------------------------------------------------------------------------------------------
	Wu4197                                GT-G-ATT--------------TGAAGACCCAT--ATTCAATGGGCTTC-------ACAC---CTTCACATCCAA-------------------------ACACTGTGCACTGTCT----GGGT------------------------------------------------------------------GAACGTGCTCCCTT----------------------------------------------------GTGG-------AGTGTCTACTAGCCCCCTTTT-TTTCTCTA-CAAACAC-AAG-TCAATGTATGTTTACT---GTTATAATCT-TATACAACTTTCAACAACGGATCTCTTGGCTCCCGCATCGATGAAGAACGCAGCGAAATGCGATAAGTAATGTGAATTGCAGAACTCAGTGAATCATCGAATCTTTGAACGCATCTTGCGCTCCATGGTATTCCGTGGAGCATGTCTGTCTGAGTGTCA-TGGTATTCCGTGGAGCATGTCTGTCTGAGTGTCA-TGAACTTCTCAACCCCCTGCTTCCTTT--------------------CCGGGACAT----------GGTGGGCTTGGATCTTGAGTGCCTGCTGGA---CCTGTG-CATCAGCTCACTCTAAAGA-CATCAGTGGTTGAAT--TTGT--TGAGGCAT----------GGT-------------------------------------------------------------------------------------------------------------------------------------------------------------------------------------------------------------------------------------------------------------------------------------------------------------------------------------------------------------------------------------------------------------------------------------------------------------------------------------------------------------------------------------------------------------------------------------------------
	Helicogloea_crassitexta_LE_312773     GT-GAATC--------------AGAAGACCCAAT-TTGTATTGGGCTTC-------AACC----TTCACATCCAA-------------------------ACACTGTGCACTGTCT----GGGT------------------------------------------------------------------GAATGCTAGGTT------------------------------------------------------CCGA-------CCTAGCTATTAGCCCTGTCTCATTT--TTA-CAAACTCGAAAGTCATTGTATGTAGTAG---ACAATAACAT-AAGAAAACTTTCAACAACGGATCTCTTGGCTCCCGCATCGATGAAGAACGCAGCGAAATGCGATAAGTAATGTGAATTGCAGAACTCAGTGAATCATCGAATCTTTGAATGCACCTTGCGCTCCATGGTATTCCATGGAGCATGTCTGTCTGAGTGTCA-TGGTATTCCATGGAGCATGTCTGTCTGAGTGTCA-TGAAACTCTCAACCCACATCCCTTTGC------------------TGTAAAATGCAAGGGACCAATGATGGGCTTGGATCGTGAGTGCCTGCTGGA---CCTGTG-TATCAGCTCACTCTAAATT-AATCGGTGGCTTATT--TATC--TCTCCTAT----------GATGTAACGGCGAGTGAAGCGGGAAGAGCTCAAATTTGTAATCTGGCTGTTTT--ACAGTCCGAGTTGTAAGCTAGAGAAGTGTTATCTGTGCTGGACCACTTATGAGTCTGTTGGAATATAGCGTCATAGAGGGTGAGAACCCCGTTCATGATGTGGACTACCAGTGCTTTGTGTTACACTTTCAAAGAGTCGAGTTGTTTGGGAATGCAGCTCAAAYTGGGTGGTAAATTCCATCTAAAGCTAAATATTGGCGGGAGACCGATAGCGAACAAGTACCGTGAGGGAAAGATGAAAAGCACTTTGGAAAGAGAGTCAAACAGTACGTGAAATTGTTGAAAGGGAAACGCTTGAAGTCAGACATGCTT-GCAGGG-TTCAATCT-CTGGGTGTATTCCTCTGCTTAGCAGGCTAGCATCAGTTCTGTAGGCTGGATAAGGGCTTGAGGAAGGTGG--CACCTCCGG--GTGTGTTATAGCCTCTTGCTTGATGCAGTCTGTGGGACTGAGGATCGCAGCGCGCCGTA--TGGCATTGGCTTCAGCCTTTCCCGCGCTTAGGATGCTGGTGTAATGGCTTT-
	Helicogloea_sp_KW_3141                GT-GAATC--------------AGAAGACCCAAT-TTCTATTGGGCTTC-------AACC----TTCACAT-CAA-------------------------ACACAGTGCACTGTCT----GGGT------------------------------------------------------------------GAATGCTAGGTT------------------------------------------------------CCGA-------CCTAGCTATTAGCCCTGTCTCATTT--TTA-CAAACTCGAAAGTCATTGTATGTAGTAG---ACAATAACAT-AAGAAAACTTTCAACAACGGATCTCTTGGCTCCCGCATCGATGAAGAACGCAGCGAAATGCGATAAGTAATGTGAATTGCAGAACTCAGTGAATCATCGAATCTTTGAACGCACCTTGCGCTCCATGGTATTCCATGGAGCATGTCTGTCTGAGTGTCA-TGGTATTCCATGGAGCATGTCTGTCTGAGTGTCA-TGAAACTCTCAACCCACATCCCTTTGC------------------TGTAAAATGCAAGGGACTAATGATGGGCTTGGATCGTGAGTGCCTGCTGGA---CCTGTG-TATCAGCTCACTCTAAATT-AATCGGTGGCTTATG--TATC--TCTCCTAT----------GAT-------------------------------------------------------------------------------------------------------------------------------------------------------------------------------------------------------------------------------------------------------------------------------------------------------------------------------------------------------------------------------------------------------------------------------------------------------------------------------------------------------------------------------------------------------------------------------------------------
	Helicogloea_lagerheimii_KW_1711_2     GT-GAAAT--------------AGAAGACCCGAC-CTCTGTCGGGCTTC-------AACC---CTTCACATCCAT-------------------------ACACTGTGCACTGTCC----GGAT------------------------------------------------------------------GAACGTGGCCTT----------------------------------------------------------------GTGTCGCTACTAGTCCCATTCCTCTA--TCA-CAAACAC-AAAGTAATAGCATGTATTAT---ATCGTAATAA-CATATAACTTTCAACAACGGATCTCTTGGCTCCCGCATCGATGAAGAACGCAGCGAAATGCGATAAGTAATGTGAATTGCAGAACTCAGTGAATCATCGAATCTTTGAACGCATCTTGCGCTCCATGGTATTCCGTGGAGCATGTCTGTCTGAGTGTCA-TGGTATTCCGTGGAGCATGTCTGTCTGAGTGTCA-TGAAACTCTCAACCTTCCGTCCTTGCTG----------------CTGCTATGGGTC----------GGTAGGCTTGGATCGTGAGTGTCTGCTGGA---CCTGTG-TATCAGCTCGCTCCAAATG-TATTAGTGGCCGGCC--TGTC-TCCCTCTGT----------GGT-------------------------------------------------------------------------------------------------------------------------------------------------------------------------------------------------------------------------------------------------------------------------------------------------------------------------------------------------------------------------------------------------------------------------------------------------------------------------------------------------------------------------------------------------------------------------------------------------
	Helicogloea_hangzhouensis_Wu_642      GT-GAATA--------------AGGAGACCTGGTCTAGTGCCTGGCTCCGA-----AACC---CTTCACATCCAA-------------------------ACACTGTGCAACGTAA----GGAC------------------------------------------------------------------GAGGGAGGCCCAAC---------------------------------------------------------------GGCCTCCCTCAGTCCGCCCCT-TTT--TCA-TAAACAC-CCAGTCAATGTATGTAAACT---ACTATAACT--AGTAAAACTTTCAACAACGGATCTCTTGGCTCCCACATCGATGAAGAACGCAGCGAAATGCGATAAGTAATGTGAATTGCAGAACTCAGTGAATCATCGAATCTTTGAACGCATCTTGCGCTCCATGGTATTCCGTGGAGCATGTCTGTCTGAGTGTCA-TGGTATTCCGTGGAGCATGTCTGTCTGAGTGTCA-TGAACCTCTCAATCACTGACCCCTTGTC----------------TTGCGCAGGGGT----------GATGGGATTGGATCGTGAGTGCCTGCTGGA---CCTGTG-CATCAGCTCACTCTAAATG-CATCAGTGGTCGATC--TCAT-----CTTCA----------GGTGTAACGGCGAGTGAAGCGGGAAGAGCTCAAATTTGTAATCTGGCCGTTTT--GCGGTCCGAGTTGTAAGCTAGAGAAGTGTTATCCGTGCTGGACCACCTATGAGTCTGTTGGAATATAGCGTCATAGAGGGTGAGAACCCCGTTCATGATGTGGACTACCAGTGCTCTGTGTTACACTTTCGAAGAGTCGAGTTGTTTGGGAATGCAGCTCAAATTGGGTGGTAAATTCCATCTAAAGCTAAATATTGGTGGGAGACCGATAGCGAACAAGTACCGTGAGGGAAAGATGAAAAGCACTTTGGAAAGAGAGTCAAATAGTACGTGAAATTGTTGAAAGGGAAACGCTTGAAGTCAGACGTGCTT-GTGGGG-TTCAGCCT-CTGGGTGTATTCCTCCACTTTGCAGGCTAGCATCGGTTCTGTCGGCTGGATAAGGGCTTGGGGAAGGTGG--CACCTCCGG--GTGTGTTATAGCCCCTCGCTTGATGCAGTTGGTGGGACCGAGGATCGCAGTGCGCCCTTG-TGGCATTGGCCTCGGCCTCT-CCGCGCTTAGGATGCTGGTGCAATGGCTTT-
	Helicogloea_hangzhouensis_Wu_652      GT-GAATA--------------AGGAGACCTGGTCTAGTGCCTGGCTCCGA-----AACC---CTTCACATCCAA-------------------------ACACTGTGCAACGTAA----GGAC------------------------------------------------------------------GAGGGAGGCCCAAC---------------------------------------------------------------GGCCTCCCTCAGTCCGCCCCT-TTT--TCA-TAAACAC-CCAGTCAATGTATGTAAACT---ACTATAACT--AGTAAAACTTTCAACAACGGATCTCTTGGCTCCCACATCGATGAAGAACGCAGCGAAATGCGATAAGTAATGTGAATTGCAGAACTCAGTGAATCATCGAATCTTTGAACGCATCTTGCGCTCCATGGTATTCCGTGGAGCATGTCTGTCTGAGTGTCA-TGGTATTCCGTGGAGCATGTCTGTCTGAGTGTCA-TGAACCTCTCAATCACTGACCCCTTGTC----------------TTGCGCAGGGGT----------GATGGGATTGGATCGTGAGTGCCTGCTGGA---CCTGTG-CATCAGCTCACTCTAAATG-CATCAGTGGTCGATC--TCAT-----CTTCA----------GGTGTAACGGCGAGTGAAGCGGGAAGAGCTCAAATTTGTAATCTGGCCGTTTT--GCGGTCCGAGTTGTAAGCTAGAGAAGTGTTATCCGTGCTGGACCACCTATGAGTCTGTTGGAATATAGCGTCATAGAGGGTGAGAACCCCGTTCATGATGTGGACTACCAGTGCTCTGTGTTACACTTTCGAAGAGTCGAGTTGTTTGGGAATGCAGCTCAAATTGGGTGGTAAATTCCATCTAAAGCTAAATATTGGTGGGAGACCGATAGCGAACAAGTACCGTGAGGGAAAGATGAAAAGCACTTTGGAAAGAGAGTCAAATAGTACGTGAAATTGTTGAAAGGGAAACGCTTGAAGTCAGACGTGCTT-GTGGGG-TTCAGCCT-CTGGGTGTATTCCTCCACTTTGCAGGCTAGCATCGGTTCTGTCGGCTGGATAAGGGCTTGGGGAAGGTGG--CACCTCCGG--GTGTGTTATAGCCCCTCGCTTGATGCAGTTGGTGGGACCGAGGATCGCAGCGCGCCCTTG-TGGCATTGGCCTCGGCCTCT-CCGCGCTTAGGATGCTGGTGCAATGGCTTT-
	Helicogloea_microsaccata_LE_262936    GT-GAATA--------------AGGAGACCTTGCCTAGTGCCTGGCTCCGA-----AACC---CTTCACATCCAA-------------------------ACACTGTGCAACGTAA----GGAC-----------------------------------------------------------------TGAGGGAGGCCCTAT---------------------------------------------------------------GGCCTCCATCGATCCGCCCCT-TTT--TCA-TAAACAT-GTAGTCAATGTATGTAAACC---ACTATAACT--AGTAAAACTTTCAACAACGGATCTCTTGGCTCCCACATCGATGAAGAACGCAGCGAAATGCGATAAGTAATGTGAATTGCAGAACTCAGTGAATCATCGAATCTTTGAACGCATCTTGCGCTCCATGGTATTCCGTGGAGCATGTCTGTCTGAGTGTCA-TGGTATTCCGTGGAGCATGTCTGTCTGAGTGTCA-TGAACCTCTCAATCCTTGACCCTTTGCC----------------TTGTGCAGGGGT----------GATGGGATTGGATCGTGAGTGCCTGCTGGA---CCTGTG-CATCAGCTCACTCTAAATG-CATCAGTGGTCGATC--CCAT-----CCTCA----------GGT-------------------------------------------------------------------------------------------------------------------------------------------------------------------------------------------------------------------------------------------------------------------------------------------------------------------------------------------------------------------------------------------------------------------------------------------------------------------------------------------------------------------------------------------------------------------------------------------------
	Helicogloea_septifera_VS_11043        GT-GAATA--------------AGGGGATCTAGCCTAGTGCTGGACTCCG------AACC---CTTCACATCCAA-------------------------ACACCGTGCAACGTAA----GGGC------------------------------------------------------------------GAGGGAGACCCTAT-----------------------------------------------G---------------GGTCTCCGCTAGTCCAACCCC-TTT--TTA-AAAACAC-AAAGTCATTGTATGTAAACT---ACTATAACT--AGTAAAACTTTCAACAACGGATCTCTTGGCTCCCACATCGATGAAGAACGCAGCGAAATGCGATAAGTAATGTGAATTGCAGAACTCAGTGAATCATCGAATCTTTGAACGCACCTTGCGCTCCATGGTATTCCGTGGAGCATGTCTGTCCGAGTGTCA-TGGTATTCCGTGGAGCATGTCTGTCCGAGTGTCA-TGAAACTCTCAATCCCTTGACCTTTGCC----------------TTGTGC-GGGCT----------GATGGGATTGGATCGTGAGTGCCTGCTGGA---CCTGTG-CATCAGCTCACTCTAAATA-CATCAGCGGTCGATC--TCAT-----CCTCA----------GGTGTAACGGCGAGTGAAGCGGGAAGAGCTCAAATTTGTAATCTG??CGTTCT--GCGGTCCGAGTTGTAAGCTAAAGAAGTGTTATCCGCGCTGGACCACCTATGAGTCTGTTGGAATATAGCGTCATAGAGGGTGAGAACCCCGTTCATGATGTGGACTACCAGTGCTTTGTGTTACACTTTCGAAGAGTCGAGTTGTTTGGGAATGCAGCTCAAATTGGGTGGTAAATTCCATCTAAAGCTAAATATTGGTGGGAGACCGATAGCGAACAAGTACCGTGAGGGAAAGATGAAAAGCACTTTGGAAAGAGAGTCAAATAGTACGTGAAATTGTTGAAAGGGAAACGCTTGAAGTCAGACGTGCTT-GCGGGG-TTCAGCCT-TCGGGTGTATTCCTCCGCTTTGCAGGCTAGCATCGGTTCTGTCGTCTGGATAAGGGCTTGGGGAAGGTGG--CACCTTCGG--GTGTGTTATAGCCCCTCGCTTGATACAGCTGTCGGGACCGAGGATCGCAGCGCGCCCTTG-TGGCACTGGCTTCGGCCTTT-CCGCGCTTAGGATGCTGGTGTAATGGCTTT-
	Helicogloea_septifera_LE_260          GT-GAATA--------------AGGGGATCTAGCCTAGTGCTGGACTCCG------AACC---CTTCACATCCAA-------------------------ACACCGTGCAACGTAA----GGGC------------------------------------------------------------------GAGGGAGACCCTAT-----------------------------------------------G---------------GGTCTCCGCTAGTCCAACCCC-TTT--TTA-AAAACAC-AAAGTCATTGTATGTAAACT---ACTATAACT--AGTAAAACTTTCAACAACGGATCTCTTGGCTCCCACATCGATGAAGAACGCAGCGAAATGCGATAAGTAATGTGAATTGCAGAACTCAGTGAATCATCGAATCTTTGAACGCACCTTGCGCTCCATGGTATTCCGTGGAGCATGTCTGTCTGAGTGTCA-TGGTATTCCGTGGAGCATGTCTGTCTGAGTGTCA-TGAAACTCTCAATCCCTTGACCTTTGCC----------------TTGTGC-GGGGT----------GATGGGATTGGATCGTGAGTGCCTGCTGGA---CCTGTG-CATCAGCTCACTCTAAATA-CATCAGCGGTCGATC--TCAT-----CCTCA----------GGT----CGGCGAGTGAAGCGGGAAGAGCTCAAATTTGTAATCTGG-CGTTCT--GCGGTCCGAGTTGTAAGCTAAAGAAGTGTTATCCGCGCTGGACCACCTATGAGTCTGTTGGAATATAGCGTCATAGAGGGTGAGAACCCCGTTCATGATGTGGACTACCAGTGCTTTGTGTTACACTTTCGAAGAGTCGAGTTGTTTGGGAATGCAGCTCAAATTGGGTGGTAAATTCCATCTAAAGCTAAATATTGGTGGGAGACCGATAGCGAACAAGTACCGTGAGGGAAAGATGAAAAGCACTTTGGAAAGAGAGTCAAATAGTACGTGAAATTGTTGAAAGGGAAACGCTTGAAGTCAGACGTGCTT-GCGGGG-TTCAGCCT-TCGGGTGTATTCCTCCGCTTTGCAGGCTAGCATCGGTTCTGTCGTCTGGATAAGGGCTTGGGGAAGGTGG--CACCTTCGG--GTGTGTTATAGCCCCTCGCTTGATACAGCTGTCGGGACCGAGGATCGCAGCGCGCCCTTG-TGGCACTGGCTTCGGCCTTT-CCGCGCTTAGGATGCTGGTGTAATGGCTTT-
	Helicogloea_septifera_LE_253866       GT-GAATA--------------AGGGGATCTAGCCTAGTGCTGGACTCCG------AACC---CTTCACATCCAA-------------------------ACACCGTGCAACGTAA----GGGC------------------------------------------------------------------GAGGGAGACCCTAT-----------------------------------------------G---------------GGTCTCCGCTAGTCCAACCCC-TTT--TTA-AAAACAC-AAAGTCATTGTATGTAAACT---ACTATAACT--AGTAAAACTTTCAACAACGGATCTCTTGGCTCCCACATCGATGAAGAACGCAGCGAAATGCGATAAGTAATGTGAATTGCAGAACTCAGTGAATCATCGAATCTTTGAACGCACCTTGCGCTCCATGGTATTCCGTGGAGCATGTCTGTCTGAGTGTCA-TGGTATTCCGTGGAGCATGTCTGTCTGAGTGTCA-TGAAACTCTCAATCCCTTGACCTTTGCC----------------TTGTGC-GGGGT----------GATGGGATTGGATCGTGAGTGCCTGCTGGA---CCTGTG-CATCAGCTCACTCTAAATA-CATCAGCGGTCGATC--TCAT-----CCTCA----------GGT------GCGAGTGAAGCGGGAAGAGCTCAAATTTGTAATCTGGCCGTTCT--GCGGTCCGAGTTGTAAGCTAAAGAAGTGTTATCCGCGCTGGACCACCTATGAGTCTGTTGGAATATAGCGTCATAGAGGGTGAGAACCCCGTTCATGATGTGGACTACCAGTGCTTTGTGTTACACTTTCGAAGAGTCGAGTTGTTTGGGAATGCAGCTCAAATTGGGTGGTAAATTCCATCTAAAGCTAAATATTGGTGGGAGACCGATAGCGAACAAGTACCGTGAGGGAAAGATGAAAAGCACTTTGGAAAGAGAGTCAAATAGTACGTGAAATTGTTGAAAGGGAAACGCTTGAAGTCAGACGTGCTT-GCGGGG-TTCAGCCT-TCGGGTGTATTCCTCCGCTTTGCAGGCTAGCATCGGTTCTGTCGTCTGGATAAGGGCTTGGGGAAGGTGG--CACCTTCGG--GTGTGTTATAGCCCCTCGCTTGATACAGCTGTCGGGACCGAGGATCGCAGCGCGCCCTTG-TGGCACTGGCTTCGGCCTTT-CCGCGCTTAGGATGCTGGTGTAATGGCTTT-
	Helicogloea_lunula_PDD_88360          GT-GAATC--------------TGAGGACCCAT--TCTTATTGGGCCTC-------AACCA-TCTTCACATCCAC-------------------------ACACTGTGCACTGTCT----GGGT------------------------------------------------------------------GAATGCTGCTCT------------------------------------------------------------------GCGGCTAATAGCCCTCTACAATAC--TTA-CAAACAC-AAG-TCAATGTATGTTAAAAC-CATTATAATACATATAAAACTTTCAACAACGGATCTCTTGGCTCCCGCATCGATGAAGAACGCAGCGAAATGCGATAAGTAATGTGAATTGCAGAACTCAGTGAATCATCGAATCTTTGAACGCATCTTGTGCTCCATGGTATTCCGTGGAGCATGTCTGTCTGAGTGTCG-TGGTATTCCGTGGAGCATGTCTGTCTGAGTGTCG-TGAAACTCTCAACTTCCCTACCTTTGC-----------------TTGCGCAGAGGT----CATCCTAGGGTGTTGCGATCATGAGTGCCTGCTGGA---CCTTTG-TATCAGCTCACTCTAAATGCTATCAGTGGCCGACT--CCTT--TCTATCGT-----ACATGGAT-------------------------------------------------------------------------------------------------------------------------------------------------------------------------------------------------------------------------------------------------------------------------------------------------------------------------------------------------------------------------------------------------------------------------------------------------------------------------------------------------------------------------------------------------------------------------------------------------
	Helicogloea_sp_RJB_6478_5             GT-GAATT--------------AGAAGACTCAGTTTTTAACTGGGCTTC-------AACTTTTTTTCACATTCAA-------------------------ACACTGTGCATTGTTTAC--AGGT------------------------------------------------------------------GAACACTACATT-----------------------------------------------------------------TGTAGTTATTAGCCAGTTTATTTTT--CTG-TAAACAC-AAG-TCAGCGTATGTACAAC--TATTAACAAAC-AAAAAAACTTTCAACAACGGATCTCTTGGCTCCCGCATCGATGAAGAACGCAGCGAAATGCGATAAGTAATGTGAATTGCAGAACTCAGTGAATCATCGAATCTTTGAACGCATCTTGCGCTCTATGGTATTCCGTAGAGCATGCCTGTCTGAGCGTCA-TGGTATTCCGTAGAGCATGCCTGTCTGAGCGTCA-TGAACTTCTCAACTCTTTGCAGCTTTG-----------------CTGTTGC---------------AGAGGGATTGGATCATGAGTGTCTGCTGGG---CTTATG-TATCAGCTCACTCTAAATT-AATCAGCAACTTGTT--GCTT----CCTTAT----------GGC-------------------------------------------------------------------------------------------------------------------------------------------------------------------------------------------------------------------------------------------------------------------------------------------------------------------------------------------------------------------------------------------------------------------------------------------------------------------------------------------------------------------------------------------------------------------------------------------------
	Helicogloea_compressa_LE_313253       GTGGAACAA-------------TGGAGAC------TCCTTGTGAGCTCC-------AGAC---CCTCACATCCAA-------------------------ACACTGTGCACTGTTG----ATGA------------------------------------------------------------------AAGCCTTCTCTA---------------------------------------------------TCATTAG-------AGAGGTTATTAGTCT-------TTTTTTAA-CAAACAC-AAG-TCATTGTATGTTTATT---TTTATAATAA-AATAAAACTTTCAACAACGGATCTCTTGGCTCCCACATCGATGAAGAACGCAGCGAAATGCGATAAGTAATGTGAATTGCAGAACTCAGTGAATCATCGAATCTTTGAACGCATCTTGCGCTCCTTGGTATTCCTTGGAGCATGTCTGTTTGAGTGTCA-TGGTATTCCTTGGAGCATGTCTGTTTGAGTGTCA-TGAAATTCTCAACCTCCTATGGTTTGC-----------------TAGTCAGATCTA----------GGAAGGCTTGGATCATGGGTGCCTGCTGGAGGCCTTGTGTCATCAGCTCACCCTAAATA-AATCAGTGGCACCGC--TTAG----CTTGGT----------GGC-----GGCGAGTGAAGCGGGAAGAGCTCAAATTTGTAATCTGGCTGCTTT--GCAGTCCGAGTTGTAACCTCAAGAAGTGTTATCTGTGCTGGACCGTTCATGAGTCTGTTGGAATGCAGCGTCATAGAGGGTGAGAACCCCGTTCATGGCACGGACTCCCAGTGCTTTGTGTTACACTTTCTAAGAGTCGAGTTGTTTGGGAATGCAGCTCAAATTGGGTGGTAAATTCCATCTAAAGCTAAATATTGGTGGGAGACCGATAGCGAACAAGTACCGTGAGGGAAAGATGAAAAGCACTTTGGAAAGAGAGTT-AACAGTACGTGAAATTGTTGAAAGGGAAACGCTTGAAGTCAGACATGCTT-GTGGGG-TTCAGCCT-TAGGGTGTACTCTTCCAC-ATGCAGGCTAGCATCAGTTTTGGAGGCTGGATAAGGGTTTGGGGAAGGTGG--CACCTCCGG--GTGTGTTATAGCCCCTTTCTGGATACAGTCTCTGGGACTGAGGATCGCAGCGCGCCACT--TGGCATTGGCTTCGGCCTTT-ACGCGCTTAGGATGCTGGCATAATGGCTTT-
	Helicogloea_compressa_TU119718        GT-GAACAA-------------TGGAGAC------TCCTTGTGAGCTCC-------AGAC---CCTCACATCCAA-------------------------ACACTGTGCACTGTTG----ATGA------------------------------------------------------------------AAGCCTTCTCTA---------------------------------------------------TCATTAG-------AGAGGTTATTAGTCT-------TTTTTTAA-CAAACAC-AAG-TCATTGTATGTTTATT---TTTATAATAA-AATAAAACTTTCAACAACGGATCTCTTGGCTCCCACATCGATGAAGAACGCAGCGAAATGCGATAAGTAATGTGAATTGCAGAACTCAGTGAATCATCGAATCTTTGAACGCATCTTGCGCTCCTTGGTATTCCTTGGAGCATGTCTGTTTGAGTGTCA-TGGTATTCCTTGGAGCATGTCTGTTTGAGTGTCA-TGAAATTCTCAACCTCCTATGGTTTGC-----------------TAGTCAGATCTA----------GGAAGGCTTGGATCATGGGTGCCTGCTGGAGGCCTTGTGTCATCAGCTCACCCTAAATA-AATCAGTGGCACCGC--TTAG----CTTGGT----------GGCGTAACGGCGAGTGAAGCGGGAAGAGCTCAAATTTGTAATCTGGCTGCTTT--GCAGTCCGAGTTGTAACCTCAAGAAGTGTTATCTGTGCTGGACCGTTCATGAGTCTGTTGGAATGCAGCGTCATAGAGGGTGAGAACCCCGTTCATGGCACGGACTCCCAGTGCTTTGTGTTACACTTTCTAAGAGTCGAGTTGTTTGGGAATGCAGCTCAAATTGGGTGGTAAATTCCATCTAAAGCTAAATATTGGTGGGAGACCGATAGCGAACAAGTACCGTGAGGGAAAGATGAAAAGCACTTTGGAAAGAGAGTT-AACAGTACGTGAAATTGTTGAAAGGGAAACGCTTGAAGTCAGACATGCTT-GTGGGG-TTCAGCCT-TAGGGTGTACTCTTCCAC-ATGCAGGCTAGCATCAGTTTTGGAGGCTGGATAAGGGTTTGGGGAAGGTGG--CACCTCCGG--GTGTGTTATAGCCCCTTTCTGGATACAGTCTCTGGGACTGAGGATCGCAGCGCGCCACT--TGGCATTGGCTTCGGCCTTT-ACGCGCTTAGGATGCTGGCATAATGGCTTT-
	Helicogloea_compressa_OM_19493        --------------------------------------TTGTGAGCTCC-------AGAC---CCTCACATCC-A-------------------------ACACTGTGCACTGTTG----ATGA------------------------------------------------------------------AAGCCTTCTCTA---------------------------------------------------TCATTAG-------AGAGGTTATTAGTCT-------TTTTTTAA-CAAACAC-AAG-TCATTGTATGTTTATT---TTTATAATAA-AATAAAACTTTCAACAACGGATCTATTGGCTCCCACATCGATGAAGAACGCAGCGAAATGCGATAAGTAATGTGAATTGCAGAACTCAGTGAATCATCGAATCTTTGAACGCATCTTGCGCTCCTTGGTATTCCTTGGAGCATGTCTGTTTGAGTGTCA-TGGTATTCCTTGGAGCATGTCTGTTTGAGTGTCA-TGAAATTCTCAACCTCCTATGGTTTGC-----------------TAGTCAGATCTA----------GGAAGGCTTGGATCATGGGTGCCTGCTGGAGGCCTTGTGTCATCAGCTCACCCTAAATA-AATCAGTGGCACCGC--TTAG----CTTGGT----------GGC-------------------------------------------------------------------------------------------------------------------------------------------------------------------------------------------------------------------------------------------------------------------------------------------------------------------------------------------------------------------------------------------------------------------------------------------------------------------------------------------------------------------------------------------------------------------------------------------------
	Helicogloea_eburnea_AS_171127_1127A   GT-GAACAA-------------TGGAGAC------TCCTTGTGAGCTCC-------AGAC---CCTCACATCCAA-------------------------ACACTGTGCACTGTTG----ATGA------------------------------------------------------------------AAGCCTTCTCTA-----------------------------------------------------ATCAG-------AGAGGTTACTAGTCTT------TTTTTTAA-CAAACAC-AAG-TCAATGTATGGTTATT---TTTATAATAA-AATAAAACTTTCAACAACGGATCTCTTGGCTCCCACATCGATGAAGAACGCAGCGAAATGCGATAAGTAATGTGAATTGCAGAACTCAGTGAATCATCGAATCTTTGAACGCATCTTGCGCTCCTTGGTATTCCTTGGAGCATGTCTGTCTGAGTGTCA-TGGTATTCCTTGGAGCATGTCTGTCTGAGTGTCA-TGAAATCATCAACCTCTCATGGTTTGC-----------------TAGTCAGACCTT----------GGGAGGCTTGGATCATGAGTGCCTGCTGGAGATCTTGTATCATCAGCTCACTCTAAATG-AATCAGTGGCACCGC--TTAG----CTTGGT----------GGCGTAACGGCGAGTGAAGCGGGAAGAGCTCAAATTTGTAATCTGGCTGCTTT--GCAGTCCGAGTTGTAACCTCAAGAAGTGTTATCTGTGCTGGACCGTTCATGAGTCTGTTGGAATGCAGCGTCATAGAGGGTGAGAACCCCGTTCATGGCACGGACTCCCAGTGCTTTGTGTTGCACTTTCTAAGAGTCGAGTTGTTTGGGAATGCAGCTCAAATTGGGTGGTAAATTCCATCTAAGGCTAAATATTGGTGGGAGACCGATAGCGAACAAGTACCGTGAGGGAAAGATGAAAAGCACTTTGGAAAGAGAGTT-AACAGTACGTGAAATTGTTGAAAGGGAAACGCTTGAAGTCAGACATGCTT-GTGGGG-TTCAGCCT-TAGGGTGTACTCTTCCAC-ATGCAGGCTAGTATCAGTTTTGGAGGCCAGATAAGGGTTTGGGGAAGGTGG--CACCTCCGG--GTGTGTTATAGCCCCTTTCTGGATATGGTCTCTGGGACTGAGGATCGCAGCGCGCCTTA--CGGCATTGGCTTCGGCCTTT-CCGCGCTTAGGATACTGGCATAATGGCTTT-
	Wu2813                                GT-GAATAA-------------TGGAGAC------TCCTTGTGAGCTCC-------AGAC---CCTCACATCCAA-------------------------ACACTGTGCACTGTTG----ATGA------------------------------------------------------------------AAGCCTTCTCTG-----------------------------------------------------ATCAG-------AGAGGTTACTAGTC--------TTTTTTAA-CAAACAC-AAG-TCATTGTATGGTTATT---TTTATAATAA-AATAAAACTTTCAACAACGGATCTCTTGGCTCCCACATCGATGAAGAACGCAGCGAAATGCGATAAGTAATGTGAATTGCAGAACTCAGTGAATCATCGAATCTTTGAACGCATCTTGCGCTCCTTGGTATTCCTTGGAGCATGTCTGTCTGAGTGTCA-TGGTATTCCTTGGAGCATGTCTGTCTGAGTGTCA-TGAAATTCTCAACCTTCTATGGTTTGC-----------------TAGTCAGATCTT----------AGGAGGCTTGGATCATGGGTGCCTGCTGGAGACTTTGTGTCATCAGCTCACCCTAAATG-AATCAGTGGCACCGC--TTAG----CTTGGT----------GGCGTAACGGCGAGTGAAGCGGGAAGAGCTCAAATTTGTAATCTGGCTGCTTC--GCAGTCCGAGTTGTAACCTCAAGAAGTGTTATCTGTGCTGGACCGTTCATGAGTCTGTTGGAATGCAGCGTCATAGAGGGTGAGAACCCCGTTCATGGCACGGACTCCCAGTGCTTTGTGTTACACTTTCTAAGAGTCGAGTTGTTTGGGAATGCAGCTCAAATTGGGTGGTAAATTCCATCTAAGGCTAAATATTGGTGGGAGACCGATAGCGAACAAGTACCGTGAGGGAAAGATGAAAAGCACTTTGGAAAGAGAGTT-AACAGTACGTGAAATTGTTGAAAGGGAAACACTTGAAGTCAGACATGCTT-GTGGGG-TTCAGCCT-TAGGGTGTACTCTTCCAC-ATGCAGGCTAGCATCAGTTTTAGAGGCCGGATAAGGGTTTGGGGAAGGTGG--CACCTCCGG--GTGTGTTATAGCCCCTTTCTGGATACGGTCTCTGGGACTGAGGATCGCAGCGCGCCTTA--TGGCATTGGCTTCGGCCTTT-ACGCGCTTAGGATGCTGGCATAATGGCTTT-
	Wu2814                                GT-GAATAA-------------TGGAGAC------TCCTTGTGAGCTCC-------AGAC---CCTCACATCCAA-------------------------ACACTGTGCACTGTTG----ATGA------------------------------------------------------------------AAGCCTTCTCTG-----------------------------------------------------ATCAG-------AGAGGTTACTAGTC--------TTTTTTAA-CAAACAC-AAG-TCATTGTATGGTTATT---TTTATAATAA-AATAAAACTTTCAACAACGGATCTCTTGGCTCCCACATCGATGAAGAACGCAGCGAAATGCGATAAGTAATGTGAATTGCAGAACTCAGTGAATCATCGAATCTTTGAACGCATCTTGCGCTCCTTGGTATTCCTTGGAGCATGTCTGTCTGAGTGTCA-TGGTATTCCTTGGAGCATGTCTGTCTGAGTGTCA-TGAAATTCTCAACCTTCTATGGTTTGC-----------------TAGTCAGATCTT----------AGGAGGCTTGGATCATGGGTGCCTGCTGGAGACTTTGTGTCATCAGCTCACCCTAAATG-AATCAGTGGCACCGC--TTAG----CTTGGT----------GGCGTAACGGCGAGTGAAGCGGGAAGAGCTCAAATTTGTAATCTGGCTGCTTC--GCAGTCCGAGTTGTAACCTCAAGAAGTGTTATCTGTGCTGGACCGTTCATGAGTCTGTTGGAATGCAGCGTCATAGAGGGTGAGAACCCCGTTCATGGCACGGACTCCCAGTGCTTTGTGTTACACTTTCTAAGAGTCGAGTTGTTTGGGAATGCAGCTCAAATTGGGTGGTAAATTCCATCTAAGGCTAAATATTGGTGGGAGACCGATAGCGAACAAGTACCGTGAGGGAAAGATGAAAAGCACTTTGGAAAGAGAGTT-AACAGTACGTGAAATTGTTGAAAGGGAAACACTTGAAGTCAGACATGCTT-GTGGGG-TTCAGCCT-TAGGGTGTACTCTTCCAC-ATGCAGGCTAGCATCAGTTTTAGAGGCCGGATAAGGGTTTGGGGAAGGTGG--CACCTCCGG--GTGTGTTATAGCCCCTTTCTGGATACGGTCTCTGGGACTGAGGATCGCAGCGCGCCTTA--TGGCATTGGCTTCGGCCTTT-ACGCGCTTAGGATGCTGGCATAATGGCTTT-
	Helicogloea_dryina_JN_7745            GT-GAAATT-------------AGGAGAC------TCCTTGTGGGCTCC-----------A-TATTTACATCCAA-------------------------ACACCGTGCACTGC------AGAT------------------------------------------------------------------GAACGCCCTAAC--------------------------------------------------CTCCTTAGCGAGGTGAAAGGTTACTAGTCA?CTTTC-TTTTTAAA-CAAACAC-AAG-TCATTGTATGTCATAT----TATTAACTT-AATAAAACTTTCAACAACGGATCTCTTGGTTCCCGCATCGATGAAGAACGCAGCGAAATGCGATAAGTAATGTGAATTGCAGAACTCAGTGAATCATCGAATCTTTGAACGCATCTTGCGCTCCATGGTATTCCGTGGAGCATGTCTGTTTGAGTGTCA-TGGTATTCCGTGGAGCATGTCTGTTTGAGTGTCA-TGAAATTCTCAACCCTTGGGTTTTGCT-------------------AGTCGATTCC----------CTTGGGCTTGGATCGTGAGTGCCTGCTGGA---CCT-TG-CATCAGCTCACTCTAAAAG-CATGAGTGGTCTTTG-------CCCTGCACT----------GGCGTAACGGCGAGTGAAGCGGGAAGAGCTCAAATTTGTAATCTGGCTGTTTT--ACAGTCCGAGTTGTAATCTCAAGAAGTGTTATCCGCGCTGGACCGTGCATGAGTCTGTTGGAATATAGCGTCATAGAGGGTGAGAATCCCGTTCATGGTGCGGACTCCCAG?GCTTTGTGTTACACTTTCTAAGAGTCGAGTTGTTTGGGAATGCAGCTCAAATTGGGTGGTAAATTCCATCTAAAGCTAAATATTGGCGGGAGACCGATAGCGAACAAGTACCGTGAGGGAAAGATGAAAAGCACTTTGGAAAGAGAGTCAAACAGTACGTGAAATTGTTGAAAGGGAAACGATTGAAGTCAGACATGCTT-GCGGGG-TTCAGCCT-TCGGGTGTACTCTTCCGCATTGCAGGCTAGCATCAGTTTTGGGGGCCGGATAAGGGTTTGGGGAAGGTGG--CATCTTCGG--GTGTGTTATAGCCCCATTCTGGATACGGTCTCTGGGACTGAGGATCGCAGCGCGCCCTTG-TGGCATTGGCTTCGGCCTTT-TCGCGCTTAGGATGCTGGCGTAATGGCTTT-
	Helicogloea_dryina_SS_786             GT-GAAATT-------------AGGAGAC------TCCTTGTGGGCTCC-----------A-TATTTACATCCAA-------------------------ACACCGTGCACTGT------AGAT------------------------------------------------------------------GAACGCCCTAAC--------------------------------------------------CTCCTTAGCGAGGTGAAAGGTTACTAGTCAYCTTTY-TTTTTTAA-CAAACAC-AAG-TCATTGTATGTCATAT----TATTAACTT-AATAAAACTTTCAACAACGGATCTCTTGGTTCCCGCATCGATGAAGAACGCAGCGAAATGCGATAAGTAATGTGAATTGCAGAACTCAGTGAATCATCGAATCTTTGAACGCATCTTGCGCTCCATGGTATTCCGTGGAGCATGTCTGTTTGAGTGTCA-TGGTATTCCGTGGAGCATGTCTGTTTGAGTGTCA-TGAAATTCTCAACCCTTGGGTTTTGCT-------------------AGTCGATTCC----------CTTGGGCTTGGATCGTGAGTGCCTGCTGGA---CCT-TG-CATCAGCTCACTCTAAAAG-CATGAGTGGTCTTTG-------CCCTGCACT----------GGC-------------------------------------------------------------------------------------------------------------------------------------------------------------------------------------------------------------------------------------------------------------------------------------------------------------------------------------------------------------------------------------------------------------------------------------------------------------------------------------------------------------------------------------------------------------------------------------------------
	Bourdotigloea_cerea_VS_11057          AT-GAAATCC------------AAATTGGTTGG--TGTCCTGATGCCGAAAGGATCAGGC---CCTTCCATCATTTCAT---------------------ACACCTTTGTTGAACTGTAGGGGA-----------------------------------------------------------------------------------------------------------------------------------------------ATTGGTTTACACCTATTCCCTGCTTTTTCA-TACTCTT-AAAGTCTGAGAATGAAGTCTTGGTTAAAACCAA-AATATAATTTTCAACAACGGATCTCTTGGCTCTCGCATCGATGAAGAACGCAGCGAAATGCGATAAGTAATGTGAATTGCAGAATTCAGTGAATCATCGAATCTTTGAACGCACCTTGCACCCTGGGGTATTCCCTAAGGTATGTCTGTCTGAGTGTTATTGGTATTCCCTAAGGTATGTCTGTCTGAGTGTTATTTGAACTCTCAAAGTTCCTTTCCTTTA--------------------ATCGGGTTG----------GGATACTTTGGATCATGGGTGTTTGTGAGC---TTTC---AGCTTGCTCACTTTAAATA-GAATGTAGCATTCTT--CTCT--GAAGCTGC-----CGCTGGGCGTAACGGCGAGTGAAGCGGGAAGAGCTCAAATTTGTAATCTGGCCGGTTC--CCGGTCCGAATTGTAACCTATAGAGCTGTCA-CTGTGCCAGTCCTCTCATGAGTCCGTTGGAATATGGCGTCAAAGAGGGTGAGAACCCCGTTCTTGGTGAGGTCT-CTGGTGCTCTGTGTGATGGTTTCTAAGAGTCGAGTTGTTTGGGAATGCAGCTCAAATTGGGAGGTAGATTCCTTCTAAAGCTAAATATTGGCGAGAGACCGATAGCAAACAAGTACCGTGAGGGAAAGATGAAAAGCACTTTGGAAAGAGAGTT-AACAGTACGTGAAATTGTTGAAAAGGAAACGATTGAAGCTAGACGTGCCCAACCGTG-TTCAGCCT-TTTGGTGTACTCAC---GGTGGCAGGCTAACATCGGTTTTGAGGGTCGGATAAGGGTTGGGGGAATGTGG--CAGCTTCGG--TTGTGTTATAGCCCCTTGCTTGATACGGCTTTTGAGACTGAGGACCGTGGCTCGCCTTG--TGGCAGGGGATTCGTCCTCTTCCGAGCCTAGGATGTTGGCGTAATGGCTTT-
	Bourdotigloea_concisa_GT_11015        TT-GAAATCCAAACAAAACAAGTAATGGCTCGG--TGTCCTGGTGCCGAAAGGACCAGGC---CCTTCCATCATTACAT---------------------ACACCTTTGTCGAACTGTAGGGGG-----------------------------------------------------------------------------------------------------------------------------------------------ATTGGTTAACACCTATCTCCTGCCTTTTCA-TACTCTT-GAAGTTTAAGAATGAAGTTTTGGTTAAAACCAAAAATACAATTTTCAACAACGGATCTCTTGGCTCTCGCATCGATGAAGAACGCAGCGAAATGCGATAAGTAATGTGAATTGCAGAATTCAGTGAATCATCGAATCTTTGAACGCACCTTGCACCCTGGGGTATTCCCTAGGGTATGCCTGTCTGAGTGTTATTGGTATTCCCTAGGGTATGCCTGTCTGAGTGTTATTTGAACTCTCAAAGTTTCTTTCCTTTA--------------------ATCGGGTTG----------GGACACTTTGGATCATGGGTGTTTGTGAGC---CTT----GGCTTGCTCACTTCAAATA-GAATGTGGCATTCTT--CTCT--GAAGCCGC-----TGCTGGGCGTAACGGCGAGTGAAGCGGGAAGAGCTCAAATTTGTAATCTGGCCGGTCT--CCGGTCCGAGTTGTAATCTGTAGAGCTGTCA-CTGTGCCAGTCCTCTCATGAGTCCGTTGGAATACGGCGTCAAAGAGGGTGAGAACCCCGTTCTTGGTGAGGTCT-CTGGTGCTCTGTGTGATGGTTTCTAAGAGTCGAGTTGTTTGGGAATGCAGCTCAAATTGGGAGGTAGATTCCTTCTAAAGCTAAATATTGGCGAGAGACCGATAGCAAACAAGTACCGTGAGGGAAAGATGAAAAGCACTTTGGAAAGAGAGTT-AACAGTACGTGAAATTGTTGAAAAGGAAACGATTGAAGCCAGACGTGCCCAACCGTG-TTCAGCCT-TTTGGTGTACTCAC---GGTGGCAGGCTAACATCGGTTTTGAGGGTCGGATAAGGGTAGGGGGAATGTGG--CAGCTTCGG--TTGTGTTATAGCCCCTTGCTTGATACGGCTTTTGAGACTGAGGACCGCGGCTCGCCTCA--TGGCAGGGGATTCGTCCTCTTCCGAGCCTAGGATGTTGGCGTAATGGCTTT-
	Saccosoma_farinaceum_VS_11092         CC-GAGTCG-------------AACTGGCTTTGG-TTTTATTAGGCTCT-GGCGCTGTCC---CTTCGGGCTTAGGCTCGTTGTTTTTGGATAACCACTGCCGCGTTGAACTGTTT----GGGTCGGGTGTTCTTACGCCCTTCCCGCCTTAATTAAATCTCTGTCTTTGTATGTGTATAGGATCCGAGTGAAAGCTTTTTCGTGGGCAGCTAGCCGTTAGGGCGGGGCTCGTGTCAGAGGTAGTAGCGGAGGTCTGGGG-------CCTAGCGAATGTCCTTACCCAACCTTCGGG-CGGAGGG-GTG-TAGTAGCAAAGCCTTT--TGGATTAATGA-AACATAACTTTCAACAACGGATCTCTTGGCTCTCGCTTCGATGAAGAACGCAGCGAAACGCGATATGTAATGTGAATTGCAGAACTATGTGAATCATCGAATCTTTGAACGCACCTTGCGCCCTTTGGCATTCCTTAGGGCATGTCTGTCTGAGTGTCG-TGGCATTCCTTAGGGCATGTCTGTCTGAGTGTCG-TTTAATTCTCAAACCCGCCCTTTGGCCTTCGGGACTCTGGGTGGCCGTGTTATGCG----------GCTAGGTTTGGTTCGTGAGCGTTAGTCGGC------TTA-GGCCGGCTCGCTTCAAAAT-TATAGGCGATACGTG--GCGG----CTGCACAGTAGCCTCTCTTGT-ACGGCGAGTGAAGCGGGAACAGCTCAGATTTGTAATCTGGCCGTCTTTGGCGGTCCGAGTTGTAATCTGTAGAAGCGTATTCCGCGTCGGCCCCTGCCCAAGTCCGTTGGAATTCGGCGCCATGGAGGGTGAGAGCCCCGTTGGTGGCAGGGAGAACCGGTGCTTTGCGTTGCGTTTTCTAAGAGTCGTGTTGTTTGGGAATGCAGCACTAA-TGGGTGGTAAATTCCATCTAAAGCTAAATATCAGCGAGAGACCGATAGCGAACAAGTACCGTGAGGGAAAGATGAAAAGCACTTTGGAAAGAGAGTTAAACAGTACGTGAAATTGTTGAAAGGGAAACGATTGAAATCAGTCATGCCT-CTGGGGATTCAGCCT-TCGGGTGTACTTTTCC-TTTGGCAGGTCAGCGTCGGTTTCGAGGGCCGGATAATGGGTCGGGGAATGTGGCTCGGCTTCGGTCGGGTGTTATAGCCCCTTCCTGGATACGGCTTTTGGGATCGAGGACCGCGGCGCGCCCTCACGGGCAGGGGGTCCGCCCCTTTCCGCGCCAAGGATGCTGGCGTAATGGTTTT-

;


END;

BEGIN TREES;
	Title Imported_trees;
	LINK Taxa = Taxa;
	TRANSLATE
[0] 		1 Atractidochium_hillariae_caw010,
[1] 		2 Bourdotigloea_cerea_VS_11057,
[2] 		3 Bourdotigloea_concisa_GT_11015,
[3] 		4 Helicogloea_dryina_JN_7745,
[4] 		5 Helicogloea_dryina_SS_786,
[5] 		6 Helicogloea_compressa_TU119718,
[6] 		7 Helicogloea_compressa_LE_313253,
[7] 		8 Helicogloea_compressa_OM_19493,
[8] 		9 Helicogloea_eburnea_AS_171127_1127A,
[9] 		10 Wu2813,
[10] 		11 Wu2814,
[11] 		12 Helicogloea_aseptata_Spirin_12172,
[12] 		13 Wu2967,
[13] 		14 Wu2973,
[14] 		15 Wu4197,
[15] 		16 Wu2924,
[16] 		17 Helicogloea_lunula_PDD_88360,
[17] 		18 Wu3224,
[18] 		19 Wu4211,
[19] 		20 Wu4611,
[20] 		21 Helicogloea_sebacea_CWU_6331,
[21] 		22 Helicogloea_sebacea_GT_07024,
[22] 		23 Helicogloea_sebacea_JHC_11_066,
[23] 		24 Helicogloea_subardosiaca_JP_3668,
[24] 		25 Helicogloea_burdsallii_CFMR_HHB_6017,
[25] 		26 Helicogloea_aquilonia_Degelius_w_n,
[26] 		27 Helicogloea_aquilonia_VS_11163,
[27] 		28 Helicogloea_aquilonia_Soderholm_4241,
[28] 		29 Helicogloea_exigua_CFMR_HHB_8162,
[29] 		30 Helicogloea_pellucida_CWU_4000,
[30] 		31 Helicogloea_pellucida_VS_10610,
[31] 		32 Helicogloea_sp_KW_3141,
[32] 		33 Helicogloea_crassitexta_LE_312773,
[33] 		34 Helicogloea_sp_RJB_6478_5,
[34] 		35 Helicogloea_lagerheimii_KW_1711_2,
[35] 		36 Helicogloea_septifera_VS_11043,
[36] 		37 Helicogloea_septifera_LE_260,
[37] 		38 Helicogloea_septifera_LE_253866,
[38] 		39 Helicogloea_microsaccata_LE_262936,
[39] 		40 Helicogloea_hangzhouensis_Wu_642,
[40] 		41 Helicogloea_hangzhouensis_Wu_652,
[41] 		42 Helicogloea_sputum_O_F90728,
[42] 		43 Saccosoma_farinaceum_VS_11092,
[43] 		44 Atractidochium_hillariae_caw011;
	TREE Imported_tree_1 = (1:0.00000100000050002909,(((2:0.05206676813956992,3:0.0033699492764500015)100:0.6636990140756013,((4:0.003037231036692652,5:0.00000100000050002909)99:0.08343380634824597,((((6:0.00000100000050002909,7:0.00000100000050002909)100:0.00000100000050002909,8:0.0019099196697876378)100:0.01335937238563225,(9:0.021855208163069326,(10:0.00000100000050002909,11:0.00000100000050002909)100:0.009946827418095433)68:0.006143711460480698)100:0.11429178471889247,(((12:0.06639649166556828,(13:0.00000100000050002909,(14:0.00000100000050002909,(15:0.0034128596443050293,16:0.00000100000050002909)63:0.0017004775113763028)70:0.004713384819501943)100:0.08199441536566686)62:0.018452830892184927,(17:0.12034365733904319,((((((18:0.0011612885036407876,19:0.00000100000050002909)89:0.0022674331538132205,20:0.0012216417868613828)100:0.030645873861687892,(21:0.0016348643468914255,(22:0.00000100000050002909,23:0.00000100000050002909)67:0.00000100000050002909)100:0.03252011336227804)72:0.012496329624220768,(24:0.019181845677911993,((25:0.038712702491219726,((26:0.0011759591819311842,27:0.0023972700263988904)93:0.00000100000050002909,28:0.001720931476886848)100:0.011527712154445318)100:0.020321645083535178,(29:0.002789545838325687,(30:0.0011669131831826172,31:0.00000100000050002909)100:0.006715793007485382)96:0.010448883415346921)68:0.009497356309298995)80:0.013035932949558201)99:0.08962258015035346,((32:0.0042543645350903775,33:0.003829179307067114)100:0.08367792847332642,34:0.22509040907119468)31:0.01905446168167817)14:0.013585588705736567,(35:0.12823469036079138,((36:0.003613846067274936,(37:0.00000100000050002909,38:0.00000100000050002909)94:0.00000100000050002909)100:0.0317299640346683,(39:0.01518042083930266,(40:0.0011917691361551946,41:0.00000100000050002909)100:0.018919673023555073)100:0.025809106242967544)100:0.11155267724706944)42:0.009633463272089388)22:0.00680735958503429)41:0.00860918732309499)70:0.019915214979928368,42:0.06783608587445779)86:0.0880005510134514)19:0.006768895893098084)86:0.20540682952384073)97:0.17689017920845546,43:0.6266818779015922)100:0.6210753486341892,44:0.00000100000050002909);

END;


BEGIN ASSUMPTIONS;
	TYPESET * UNTITLED   =  unord:  1 -  1282;

END;

BEGIN CODONS;
	CODESET * UNTITLED   =  universal:  1 -  1282;


END;

BEGIN MESQUITECHARMODELS;
	ProbModelSet * UNTITLED   =  'Jukes-Cantor':  1 -  1282;
END;

Begin MESQUITE;
		MESQUITESCRIPTVERSION 2;
		TITLE AUTO;
		tell ProjectCoordinator;
		timeSaved 1770884625831;
		getEmployee #mesquite.minimal.ManageTaxa.ManageTaxa;
		tell It;
			setID 0 1227303044012031266;
			setID 1 3403006752095092786;
		endTell;
		getEmployee #mesquite.charMatrices.ManageCharacters.ManageCharacters;
		tell It;
			setID 0 4774155718939247617;
			mqVersion 304;
			checksumv 0 3 970359940 null  getNumChars 1282 numChars 1282 getNumTaxa 44 numTaxa 44   short true   bits 2305843009213693967   states 15   sumSquaresStatesOnly 850406.0 sumSquares -1.844674407370945E19 longCompressibleToShort false usingShortMatrix true   NumFiles 1 NumMatrices 1;
			mqVersion;
		endTell;
		getWindow;
		tell It;
			suppress;
			setResourcesState false false 100;
			setPopoutState 300;
			setExplanationSize 0;
			setAnnotationSize 0;
			setFontIncAnnot 0;
			setFontIncExp 0;
			setSize 700 423;
			setLocation 737 606;
			setFont SanSerif;
			setFontSize 10;
			getToolPalette;
			tell It;
			endTell;
			desuppress;
		endTell;
		getEmployee  #mesquite.minimal.ManageTaxa.ManageTaxa;
		tell It;
			showTaxa #1227303044012031266 #mesquite.lists.TaxonList.TaxonList;
			tell It;
				setTaxa #1227303044012031266;
				getWindow;
				tell It;
					newAssistant  #mesquite.lists.TaxonListCurrPartition.TaxonListCurrPartition;
					setExplanationSize 30;
					setAnnotationSize 20;
					setFontIncAnnot 0;
					setFontIncExp 0;
					setSize 600 351;
					setLocation 737 606;
					setFont SanSerif;
					setFontSize 10;
					getToolPalette;
					tell It;
					endTell;
				endTell;
				showWindow;
				getEmployee #mesquite.lists.ColorTaxon.ColorTaxon;
				tell It;
					setColor Red;
					removeColor off;
				endTell;
				getEmployee #mesquite.lists.TaxonListAnnotPanel.TaxonListAnnotPanel;
				tell It;
					togglePanel off;
				endTell;
			endTell;
		endTell;
		getEmployee  #mesquite.charMatrices.BasicDataWindowCoord.BasicDataWindowCoord;
		tell It;
			showDataWindow #4774155718939247617 #mesquite.charMatrices.BasicDataWindowMaker.BasicDataWindowMaker;
			tell It;
				getWindow;
				tell It;
					setExplanationSize 30;
					setAnnotationSize 20;
					setFontIncAnnot 0;
					setFontIncExp 0;
					setSize 600 351;
					setLocation 737 606;
					setFont SanSerif;
					setFontSize 10;
					getToolPalette;
					tell It;
					endTell;
					setActive;
					setTool mesquite.charMatrices.BasicDataWindowMaker.BasicDataWindow.arrow;
					colorCells  #mesquite.charMatrices.ColorByState.ColorByState;
				tell It;
					setStateLimit 9;
					toggleUniformMaximum on;
				endTell;
					colorRowNames  #mesquite.charMatrices.TaxonGroupColor.TaxonGroupColor;
					colorColumnNames  #mesquite.charMatrices.CharGroupColor.CharGroupColor;
					colorText  #mesquite.charMatrices.NoColor.NoColor;
					setBackground White;
					toggleShowNames on;
					toggleShowTaxonNames on;
					toggleTight off;
					toggleThinRows off;
					toggleShowChanges off;
					toggleSeparateLines off;
					toggleShowStates on;
					toggleAutoWCharNames off;
					toggleAutoTaxonNames off;
					toggleShowDefaultCharNames off;
					toggleConstrainCW on;
					toggleBirdsEye off;
					toggleShowPaleGrid off;
					toggleShowPaleCellColors off;
					toggleShowPaleExcluded off;
					togglePaleInapplicable on;
					toggleShowBoldCellText off;
					toggleAllowAutosize off;
					toggleColorsPanel off;
					toggleLinkedScrolling on;
					toggleScrollLinkedTables off;
				endTell;
				showWindow;
				getWindow;
				tell It;
					forceAutosize;
				endTell;
				getEmployee #mesquite.charMatrices.ColorCells.ColorCells;
				tell It;
					setColor Red;
					removeColor off;
				endTell;
				getEmployee #mesquite.categ.StateNamesStrip.StateNamesStrip;
				tell It;
					showStrip off;
				endTell;
				getEmployee #mesquite.charMatrices.AnnotPanel.AnnotPanel;
				tell It;
					togglePanel off;
				endTell;
				getEmployee #mesquite.charMatrices.CharReferenceStrip.CharReferenceStrip;
				tell It;
					showStrip off;
				endTell;
				getEmployee #mesquite.charMatrices.QuickKeySelector.QuickKeySelector;
				tell It;
					autotabOff;
				endTell;
				getEmployee #mesquite.charMatrices.SelSummaryStrip.SelSummaryStrip;
				tell It;
					showStrip off;
				endTell;
				getEmployee #mesquite.align.AlignToDropped.AlignToDropped;
				tell It;
					gapCosts 8 3 2 2;
					subCosts  10 5 10 10 10 5 5 10 10 10 5 10;
				endTell;
				getEmployee #mesquite.molec.ColorByAA.ColorByAA;
				tell It;
					emphasizeDegeneracy off;
				endTell;
				getEmployee #mesquite.molec.SequenceInfoEditor.SequenceInfoEditor;
				tell It;
					panelOpen false;
				endTell;
			endTell;
		endTell;
		endTell;
end;
